# Supplementary material for: ESG growth catalyst: China’s Central Bank collateral framework expansion
Source: PLoS One. 2025 May 19;20(5):e0323726. doi: 10.1371/journal.pone.0323726 (PMC12088038; doi:10.1371/journal.pone.0323726)
Supplement: S1 Data — (XLSX) [file pone.0323726.s001.xlsx]

## Sheet: Sheet1
id	year	did	meanscale	LEV	GROWTH	DUA	DOMINANCE	ROA	SIZE	LNAGE	SOE	City	LNGDP	hzesg	SA	GREENTECH	cnrdesg	Ind	market	polluted	location
688418	2022	0	0.0838795	0.374604	0.403898	0	23.2761	0.009247	23.318	2.48491	0	七台河市	10.8371	0.6833	-3.88055	0.693147	26.5265	4	1	0	0
601011	2016	0	0.00731707	0.436261	0.690011	0	33.4316	0.009926	22.9216	1.79176	0	七台河市	15.04	0.6987	-3.66559	0	44.6629	4	0	1	0
601011	2018	0	0.0231541	0.378119	0.002973	0	28.3789	0.030416	23.1138	2.07944	0	七台河市	15.1557	0.7863	-3.73514	0	49.2048	4	0	1	0
601011	2014	0	0	0.473255	0.110389	1	47.9553	0.011733	22.4579	1.38629	0	七台河市	15.0234	0.7633	-3.59773	1.79176	43.5419	4	0	1	0
601011	2015	0	0	0.380015	0.008124	1	36.3567	0.011166	22.8076	1.60944	0	七台河市	15.0021	0.7571	-3.63029	2.70805	41.8274	4	0	1	0
601011	2017	0	0.0254734	0.373742	0.193639	0	28.3759	0.015214	23.0511	1.94591	0	七台河市	15.0933	0.7389	-3.6989	0	49.1457	4	0	1	0
601011	2019	0	0.0347351	0.368063	0.018907	0	28.3797	0.004669	23.1058	2.19722	0	七台河市	15.2303	0.663	-3.77564	1.38629	54.5893	4	0	1	0
601011	2020	0	0.027364	0.380114	0.629886	0	28.488	0.002874	23.1294	2.30259	0	七台河市	10.6557	0.6859	-3.81415	0	38.1886	4	0	1	0
27	2021	0	0.0863859	0.413088	-0.029079	0	27.7847	0.009986	23.2065	2.3979	0	七台河市	10.7621	0.7136	-3.84896	0	29.5869	4	1	1	0
2596	2019	0	0.0347351	0.483091	0.291511	1	13.0936	-0.066727	22.5415	2.19722	0	三亚市	10.8954	0.6273	-3.83691	0.693147	13.7514	5	0	1	1
2425	2021	0	0.0863859	0.869876	-0.218747	0	22.2184	-0.211179	21.9563	3.21888	0	三亚市	11.0665	0.5991	-4.27005	0	16.2444	14	1	0	1
2596	2018	0	0.0231541	0.520186	0.250088	1	14.0727	0.018787	22.6054	2.07944	0	三亚市	10.825	0.6365	-3.79588	0	31.3964	5	0	1	1
2596	2016	0	0.00731707	0.448054	0.428355	0	14.3348	0.018516	22.093	1.79176	0	三亚市	10.6692	0.6387	-3.71429	0	28.8052	5	0	1	1
603009	2022	0	0.0838795	0.673398	0.313943	0	11.2855	-0.118973	22.2382	2.48491	0	三亚市	11.1171	0.7135	-3.95703	0	26.1308	5	1	0	1
2596	2015	0	0	0.337938	2.27587	0	14.3747	0.027782	21.8768	1.60944	0	三亚市	10.5892	0.6626	-3.66684	0	20.8204	5	0	1	1
2596	2020	0	0.027364	0.505943	0.597326	0	12.1926	0.007419	22.5963	2.30259	0	三亚市	10.923	0.6501	-3.87604	0	33.0206	5	0	1	1
2596	2014	0	0	0.379452	0.062957	0	18.3074	0.010844	21.4595	1.38629	0	三亚市	10.5231	0.6817	-3.6011	0	17.7765	5	0	1	1
2596	2017	0	0.0254734	0.53297	0.277674	1	14.2175	0.036389	22.3289	1.94591	0	三亚市	10.75	0.5946	-3.75782	0	26.5253	5	0	1	1
603387	2021	0	0.0863859	0.632098	0.418282	0	12.1926	-0.207001	22.4398	2.3979	0	三亚市	11.0665	0.6801	-3.91783	0	37.8184	5	1	0	1
652	2022	0	0.0838795	0.537835	-0.118314	0	56.5485	0.003239	24.5589	2.77259	1	三明市	11.725	0.7242	-3.79479	1.60944	34.831	5	0	0	1
2110	2019	0	0.0347351	0.368627	0.061386	0	54.181	0.1238	24.1167	2.56495	1	三明市	16.1399	0.7758	-3.74905	1.38629	51.4249	5	0	1	1
2679	2020	0	0.027364	0.573671	-0.468663	0	70.3173	0.004913	21.2961	2.19722	1	三明市	16.1399	0.668	-4.06695	0	18.8247	1	0	0	1
663	2014	0	0	0.741733	0.036282	0	32.0006	-0.013155	21.0387	2.94444	1	三明市	15.6673	0.7256	-3.87999	0	35.039	1	0	0	1
2679	2014	0	0	0.496387	0.614229	0	70.3173	0.033781	21.0519	1.09861	1	三明市	15.6673	0.6538	-3.80151	1.09861	19.7321	1	0	0	1
600429	2021	0	0.0863859	0.601904	0.663063	0	63.6284	0.006749	21.3723	2.30259	1	三明市	11.6848	0.668	-4.11384	0	48.1651	1	0	0	1
663	2016	0	0.00731707	0.500101	-0.062146	0	19.0284	0.029861	22.1874	3.04452	1	三明市	15.8173	0.6737	-4.03628	0	33.8965	4	0	0	1
2679	2016	0	0.00731707	0.558175	2.12821	0	70.3173	0.015267	21.2358	1.60944	1	三明市	15.8173	0.5723	-3.90114	0	19.4177	1	0	0	1
2110	2014	0	0	0.677343	0.131746	0	68.8891	0.003976	22.8073	2.07944	1	三明市	15.6673	0.7258	-3.6703	1.09861	32.6064	5	0	1	1
2110	2016	0	0.00731707	0.419669	0.238535	0	53.4234	0.073678	23.255	2.30259	1	三明市	15.8173	0.7488	-3.72543	0	33.7218	5	0	1	1
2679	2017	0	0.0254734	0.534831	0.46929	0	70.3173	0.033106	21.2434	1.79176	1	三明市	15.9409	0.5723	-3.94189	0	10.2081	1	0	0	1
2679	2019	0	0.0347351	0.550539	0.012315	0	70.3173	0.002598	21.238	2.07944	1	三明市	16.1399	0.668	-4.02136	0	21.1942	1	0	0	1
2110	2018	0	0.0231541	0.347514	0.020823	0	55.0152	0.199697	24.0632	2.48491	1	三明市	13.7612	0.7379	-3.71689	0	47.6311	5	0	1	1
2679	2018	0	0.0231541	0.553796	1.58464	0	70.3173	0.027838	21.2566	1.94591	1	三明市	13.7612	0.6345	-3.98318	0	14.8478	1	0	0	1
2679	2015	0	0	0.561969	0.595272	0	70.3173	0.022369	21.2259	1.38629	1	三明市	15.7273	0.7179	-3.86016	0	13.2035	1	0	0	1
663	2015	0	0	0.486907	1.97714	0	19.0266	0.011922	22.1055	2.99573	1	三明市	15.7273	0.7555	-3.99459	0	35.4764	1	0	0	1
2110	2020	0	0.027364	0.52713	0.09351	0	56.3649	0.059235	24.4914	2.63906	1	三明市	16.1399	0.7856	-3.72722	0.693147	33.3346	5	0	1	1
663	2017	0	0.0254734	0.46751	0.217779	0	19.0284	0.017121	22.1496	3.09104	1	三明市	15.9409	0.6699	-4.07557	0	43.5547	4	0	0	1
2110	2017	0	0.0254734	0.30094	0.102151	0	53.4234	0.199697	23.4802	2.3979	1	三明市	15.9409	0.7643	-3.74641	1.09861	33.366	5	0	1	1
600426	2021	0	0.0863859	0.493259	-0.197826	0	56.5485	0.086953	24.5514	2.70805	1	三明市	11.6848	0.8065	-3.7562	2.30259	30.4679	5	0	1	1
2110	2015	0	0	0.76853	-0.036781	0	68.8891	-0.130351	22.6868	2.19722	1	三明市	15.7273	0.755	-3.71405	0.693147	46.0796	5	0	1	1
600403	2020	0	0.027364	0.668788	-0.07246	0	63.0406	-0.062186	23.6294	2.89037	1	三门峡市	10.9095	0.6792	-3.97141	0	22.1684	2	0	1	0
600403	2014	0	0	0.373122	-0.679516	0	63.0406	0.006	23.5072	2.48491	1	三门峡市	10.4908	0.6766	-3.74383	0	21.7798	2	0	1	0
600403	2018	0	0.0231541	0.507371	0.049337	0	63.0406	0.035645	23.5781	2.77259	1	三门峡市	10.834	0.6736	-3.89678	0	21.4518	2	0	1	0
600403	2019	0	0.0347351	0.60957	-0.135481	0	63.0406	0.000519	23.6399	2.83321	1	三门峡市	10.9033	0.6731	-3.93028	0	27.95	2	0	1	0
300698	2022	0	0.0838795	0.611834	-0.253452	0	61.8058	0.082716	23.8278	2.99573	1	三门峡市	10.9843	0.6566	-4.02849	0	22.0538	2	1	0	0
600403	2016	0	0.00731707	0.544134	1.43117	0	63.0406	-0.141861	23.4021	2.63906	1	三门峡市	10.6292	0.6542	-3.8335	0	27.6108	2	0	1	0
600403	2015	0	0	0.446339	-0.329234	0	63.0406	-0.093163	23.4689	2.56495	1	三门峡市	10.5542	0.62	-3.78747	0	19.0541	2	0	1	0
603729	2016	0	0.00731707	0.070331	-0.18238	1	32.0834	0.039272	20.5944	0.693147	0	上海市	11.7066	0.7251	-3.54005	0	15.9861	14	0	0	1
300059	2016	0	0.00731707	0.524522	-0.036143	0	24.0169	0.0264	24.0186	1.94591	0	上海市	11.7066	0.7577	-3.48325	0	23.5955	12	0	0	1
603648	2018	0	0.0231541	0.165454	-0.04409	0	24.8704	0.072067	21.3991	0.693147	1	上海市	11.8898	0.7793	-3.79614	0.693147	23.8465	14	1	0	1
300571	2022	0	0.0838795	0.247832	-0.120044	0	41.1564	0.047264	20.2734	1.94591	0	上海市	12.1037	0.7149	-3.96618	0	17.253	5	1	0	1
688018	2020	0	0.027364	0.103027	0.070178	1	43.5584	0.05687	21.3274	0.693147	0	上海市	11.9627	0.7523	-3.58984	0.693147	17.7763	12	1	0	1
603501	2017	0	0.0254734	0.578521	0.119337	0	61.3046	0.043684	21.7617	0	0	上海市	11.8018	0.7171	-3.54124	0	10.1628	5	0	0	1
601595	2019	0	0.0347351	0.295889	0.154449	0	69.2165	0.035361	22.0031	1.38629	1	上海市	11.9401	0.7596	-4.15168	0	16.757	20	0	0	1
600622	2018	0	0.0231541	0.675396	1.19507	0	14.0999	0.0466	23.9461	3.29584	1	上海市	11.8898	0.7676	-4.0932	0	18.6209	13	1	0	1
603950	2021	0	0.0863859	0.273336	0.542297	1	38.3938	0.049595	21.0747	0.693147	0	上海市	12.0749	0.7465	-3.9641	0	20.0284	5	0	0	1
600420	2016	0	0.00731707	0.537899	5.94214	0	41.6206	0.056878	23.4323	2.56495	1	上海市	11.7066	0.7189	-3.75082	0	39.709	4	0	0	1
688368	2020	0	0.027364	0.215698	0.228956	1	26.8904	0.042855	21.2104	0.693147	0	上海市	11.9627	0.7488	-3.5786	1.94591	22.0847	12	1	0	1
300578	2017	0	0.0254734	0.197305	-0.116062	0	28.9983	0.095431	19.9899	0	0	上海市	11.8018	0.7382	-3.28757	0	11.342	12	0	0	1
600611	2018	0	0.0231541	0.408877	0.225612	1	20.0153	0.060522	23.4648	3.29584	0	上海市	11.8898	0.7074	-4.14785	0	31.6896	10	1	0	1
600616	2014	0	0	0.128521	0.323992	0	34.8999	0.030839	21.5169	3.13549	1	上海市	11.5408	0.7402	-4.00553	0	35.784	3	0	0	1
300336	2014	0	0	0.251774	1.35058	1	31.25	0.086493	21.0621	1.09861	0	上海市	11.5408	0.7971	-3.48268	0	19.2862	20	0	0	1
601866	2020	0	0.027364	0.833126	0.274467	0	37.996	0.014589	25.7071	2.63906	1	上海市	11.9627	0.6925	-3.32347	0	36.7165	10	1	0	1
603887	2017	0	0.0254734	0.387255	-0.068475	1	31.3074	0.053948	20.9308	0.693147	0	上海市	11.8018	0.7309	-3.867	0	10.8615	8	0	0	1
600838	2020	0	0.027364	0.082018	0.766398	0	20	0.035692	21.1258	3.29584	1	上海市	11.9627	0.7443	-4.16975	0	15.8388	9	1	0	1
600903	2021	0	0.0863859	0.338546	0.241723	1	18.856	0.057613	21.3843	0.693147	0	上海市	12.0749	0.7008	-3.87488	0	33.4953	5	0	0	1
2116	2016	0	0.00731707	0.695821	0.230179	0	52.0277	0.035344	22.058	2.30259	1	上海市	11.7066	0.7173	-3.71335	1.94591	26.8476	15	0	0	1
2022	2015	0	0	0.167006	-0.027528	1	18.7025	0.101303	21.4516	2.48491	0	上海市	11.6008	0.6884	-3.80047	0	32.3897	4	0	0	1
600601	2018	0	0.0231541	0.705914	1.09881	0	11.6458	0.005096	23.124	3.3673	1	上海市	11.8898	0.6479	-4.43337	0	19.4004	5	1	0	1
600126	2022	0	0.0838795	0.372423	-0.153636	0	62.4298	0.089046	23.6855	3.09104	1	上海市	12.1037	0.6853	-4.00527	0	31.4201	2	1	1	1
600688	2016	0	0.00731707	0.266453	0.325053	1	50.5556	0.17491	24.2533	3.17805	1	上海市	11.7066	0.6969	-3.92792	1.79176	22.5479	4	0	1	1
603386	2022	0	0.0838795	0.667258	0.270958	1	24.5265	-0.051385	22.4787	2.48491	0	上海市	12.1037	0.7083	-3.95758	1.09861	26.4087	5	1	0	1
668	2017	0	0.0254734	0.691801	5.94214	0	39.2808	0.006145	21.539	3.09104	0	上海市	11.8018	0.6974	-4.28716	0	23.8982	13	0	0	1
2853	2022	0	0.0838795	0.324324	0.014007	0	73.8197	0.081766	22.8244	0.693147	0	上海市	12.1037	0.7503	-3.82967	0	35.9081	5	1	0	1
603225	2022	0	0.0838795	0.187259	0.029701	1	59.2552	0.094731	22.39	1.38629	0	上海市	12.1037	0.7469	-3.91796	0.693147	50.1282	5	1	1	1
2529	2022	0	0.0838795	0.311986	-0.158384	0	15.6425	0.145192	21.569	1.38629	0	上海市	12.1037	0.7162	-3.8493	0	17.7485	15	0	0	1
603330	2019	0	0.0347351	0.426319	0.019043	1	36.1013	0.017887	20.7936	1.09861	0	上海市	11.9401	0.6827	-3.72902	0.693147	44.3478	4	0	1	1
603899	2019	0	0.0347351	0.41033	0.027354	0	58.2609	0.142242	22.7468	1.60944	0	上海市	11.9401	0.84	-3.59234	0	33.9326	4	0	0	1
2956	2021	0	0.0863859	0.340626	0.087059	0	8.7344	0.036739	22.3662	2.3979	0	上海市	12.0749	0.7224	-3.91794	0	40.1571	12	0	0	1
300564	2021	0	0.0863859	0.38333	-0.033779	1	17.4299	0.142566	22.1044	2.3979	0	上海市	12.0749	0.7738	-4.15457	0	22.3504	12	0	0	1
300017	2014	0	0	0.172776	0.101937	1	21.5007	0.199697	21.4052	1.79176	0	上海市	11.5408	0.7934	-3.67665	0	24.8411	12	0	0	1
600857	2022	0	0.0838795	0.65495	0.079726	1	8.7344	0.161569	20.9303	3.3673	1	上海市	12.1037	0.7018	-4.26693	0	19.0248	18	1	0	1
600530	2017	0	0.0254734	0.227408	0.25659	0	18.3569	0.072412	21.5389	2.83321	0	上海市	11.8018	0.66	-3.92716	0	31.5848	4	0	0	1
600844	2015	0	0	0.495069	-0.092309	0	22.6477	-0.016067	21.8435	3.09104	1	上海市	11.6008	0.7147	-4.02534	0	25.9146	4	0	1	1
600612	2017	0	0.0254734	0.49988	-0.320727	0	42.0884	0.109528	23.3203	3.2581	1	上海市	11.8018	0.711	-4.12037	0	16.9222	6	0	0	1
605337	2022	0	0.0838795	0.428568	0.188702	1	40.7905	0.067507	23.3168	2.48491	0	上海市	12.1037	0.7617	-4.28065	0	62.8854	5	1	0	1
2041	2021	0	0.0863859	0.220694	-0.0176	0	18.4511	0.199697	21.257	2.30259	0	上海市	12.0749	0.7038	-4.18322	1.09861	30.2494	5	0	0	1
603659	2019	0	0.0347351	0.551761	-0.020478	0	30.08	0.08352	22.8189	1.09861	0	上海市	11.9401	0.7882	-3.42987	0	23.7631	5	0	0	1
600622	2016	0	0.00731707	0.589898	3.38195	1	14.0999	0.020252	23.3875	3.21888	1	上海市	11.7066	0.7615	-4.07477	0	26.9532	13	0	0	1
600662	2015	0	0	0.483997	0.368821	0	48.0028	0.03258	22.6556	3.13549	1	上海市	11.6008	0.675	-4.07482	0	18.4113	10	0	0	1
601727	2018	0	0.0231541	0.663024	0.67739	1	58.8304	0.025071	26.1102	2.3979	1	上海市	11.8898	0.7931	-3.21963	3.80666	24.7689	5	1	0	1
600895	2017	0	0.0254734	0.545121	1.97355	1	50.7549	0.024328	23.6668	3.09104	1	上海市	11.8018	0.7885	-3.92734	0	16.506	21	0	0	1
300442	2015	0	0	0.215364	0.741212	1	27.795	0.039755	20.9539	0	0	上海市	11.6008	0.6846	-3.38986	0	19.444	5	0	0	1
600193	2022	0	0.0838795	0.452474	0.176949	0	53.6945	0.009181	22.3102	1.09861	0	上海市	12.1037	0.7592	-4.03772	0	45.9899	5	1	0	1
600072	2019	0	0.0347351	0.565293	0.867267	1	37.3793	0.011983	22.942	3.13549	1	上海市	11.9401	0.6735	-4.02463	0	22.1072	8	0	0	1
603886	2021	0	0.0863859	0.524745	0.223346	1	40.8067	0.047926	22.272	1.09861	0	上海市	12.0749	0.7219	-3.91741	0	43.3818	4	1	0	1
300462	2017	0	0.0254734	0.288046	1.9454	1	38.7561	0.053206	20.5341	1.09861	0	上海市	11.8018	0.6932	-3.65061	0.693147	17.8387	5	0	0	1
2636	2014	0	0	0.419473	0.027609	1	39.825	0.017948	21.5565	1.38629	0	上海市	11.5408	0.7048	-3.68843	0	15.8076	5	0	0	1
2285	2021	0	0.0863859	0.709278	-0.543413	0	72.0752	0.042978	23.3371	3.3673	1	上海市	12.0749	0.7215	-4.279	0	17.8172	10	1	0	1
822	2021	0	0.0863859	0.668931	0.933911	0	44.4687	0.001446	25.801	3.17805	1	上海市	12.0749	0.7224	-3.57629	2.19722	40.3435	5	0	1	1
600278	2017	0	0.0254734	0.489043	0.093983	0	67.4617	0.023736	22.8675	2.89037	1	上海市	11.8018	0.7681	-3.90796	0	12.269	9	0	0	1
600195	2021	0	0.0863859	0.68816	-0.013312	1	32.2028	-0.006469	23.6081	3.2581	0	上海市	12.0749	0.7244	-4.09366	0	42.9936	5	0	0	1
300977	2022	0	0.0838795	0.488315	0.035308	0	54.1358	0.077394	24.9049	2.83321	1	上海市	12.1037	0.7299	-3.60498	0	19.2026	10	1	0	1
2158	2018	0	0.0231541	0.426741	0.035377	0	32.6673	0.062333	21.9028	2.48491	0	上海市	11.8898	0.7902	-3.94795	0	25.9127	5	1	0	1
600692	2015	0	0	0.739408	0.137264	0	32.5052	0.023756	21.6451	3.13549	1	上海市	11.6008	0.6608	-4.0144	0	18.3077	10	0	0	1
600833	2017	0	0.0254734	0.371404	0.059456	0	43.9387	0.038273	20.8508	3.17805	1	上海市	11.8018	0.7267	-4.0567	0	12.1759	9	0	0	1
300168	2022	0	0.0838795	0.637919	0.187534	1	22.755	0.060402	23.0528	1.38629	0	上海市	12.1037	0.7638	-3.6188	0.693147	27.6974	5	1	0	1
300067	2020	0	0.027364	0.247302	-0.015138	1	38.6617	0.050255	21.5693	2.3979	0	上海市	11.9627	0.6425	-3.60933	0	43.7524	4	1	1	1
601616	2019	0	0.0347351	0.218199	0.602607	1	22.8174	0.051996	21.9642	2.19722	0	上海市	11.9401	0.8187	-3.63034	0	15.1341	5	0	0	1
603868	2018	0	0.0231541	0.295812	0.153429	1	73.8197	0.199697	22.0308	1.09861	0	上海市	11.8898	0.7944	-3.63256	0	22.2596	5	1	0	1
300902	2021	0	0.0863859	0.491758	-0.013175	0	30.3217	0.141705	24.1915	1.60944	0	上海市	12.0749	0.729	-3.57768	0	12.7965	5	0	0	1
688321	2021	0	0.0863859	0.213771	0.028676	0	24.8704	0.064239	21.5633	1.60944	1	上海市	12.0749	0.6728	-3.9289	0	49.4792	14	1	0	1
300067	2021	0	0.0863859	0.424994	0.844233	0	25.4963	0.033777	21.4648	0.693147	0	上海市	12.0749	0.7397	-3.68152	0	56.3822	5	1	1	1
600284	2020	0	0	0.601776	0.107935	0	32.7751	0.02731	23.5377	2.83321	1	上海市	11.9627	0.7708	-3.98085	1.38629	32.234	8	1	0	1
600629	2016	0	0.00731707	0.786172	0.62458	0	51.0001	0.05373	22.2999	3.17805	1	上海市	11.7066	0.7059	-4.11765	0	19.3641	15	0	0	1
603313	2022	0	0.0838795	0.308395	-0.210696	1	18.6324	0.068816	21.4103	1.09861	0	上海市	12.1037	0.7342	-3.91708	0	55.1774	5	1	0	1
603991	2020	0	0.027364	0.351046	0.35215	1	27	-0.084098	20.1641	1.38629	0	上海市	11.9627	0.6683	-3.58582	0	34.6841	4	1	1	1
2184	2019	0	0.0347351	0.444151	0.262252	0	21.7601	0.03221	21.4273	2.56495	0	上海市	11.9401	0.6969	-3.8785	1.09861	20.1593	5	0	0	1
300380	2017	0	0.0254734	0.281433	1.01057	1	29.4416	0.013895	20.2181	1.38629	0	上海市	11.8018	0.6107	-3.59599	0	20.1638	12	0	0	1
2162	2016	0	0.00731707	0.586805	0.061648	0	46.9161	0.007673	21.4455	2.30259	0	上海市	11.7066	0.7022	-3.67999	0	22.386	5	0	1	1
600104	2014	0	0	0.55408	0.05243	0	73.8197	0.092199	26.3264	2.89037	1	上海市	11.5408	0.743	-3.11682	3.4012	20.7169	5	0	0	1
600626	2020	0	0.027364	0.694175	-0.007511	0	31.0724	-0.103587	22.9649	3.3322	1	上海市	11.9627	0.7029	-4.48811	0	40.4958	9	1	0	1
300483	2017	0	0.0254734	0.318534	1.8084	1	12.5561	0.011179	20.1877	1.09861	0	上海市	11.8018	0.7035	-3.51029	1.94591	20.3252	6	0	0	1
600170	2017	0	0.0254734	0.844878	0.279447	0	30.1949	0.01425	25.9998	2.99573	1	上海市	11.8018	0.7616	-3.35618	1.79176	38.974	8	0	0	1
300225	2014	0	0	0.217301	0.164045	1	36.6941	0.085713	20.7469	1.38629	0	上海市	11.5408	0.769	-3.88254	0	26.4167	4	0	1	1
300360	2021	0	0.0863859	0.434933	0.119069	0	17.9774	0.026201	22.5885	2.48491	0	上海市	12.0749	0.7913	-4.19618	1.79176	45.1937	5	1	0	1
600663	2019	0	0.0347351	0.682232	0.872451	1	56.4178	0.054332	25.239	3.29584	1	上海市	11.9401	0.8446	-3.88779	0	15.2053	13	0	0	1
600732	2020	0	0.027364	0.540714	0.330362	1	31.905	0.063472	23.265	3.21888	0	上海市	11.9627	0.7187	-4.08468	0	19.6758	5	1	0	1
300225	2015	0	0	0.202463	0.211701	0	29.5445	0.05885	20.7923	1.60944	0	上海市	11.6008	0.7083	-3.92885	0	30.8122	4	0	1	1
600846	2018	0	0.0231541	0.755609	1.91389	0	23.3772	0.030628	23.2355	3.21888	1	上海市	11.8898	0.805	-4.12687	0	19.1215	8	1	0	1
600605	2015	0	0	0.559983	0.15153	0	32.8305	0.008141	20.9561	3.17805	0	上海市	11.6008	0.7512	-4.03013	0	19.4639	9	0	0	1
688136	2021	0	0.0863859	0.430988	0.476539	0	25.9508	0.015329	20.4621	3.3673	1	上海市	12.0749	0.656	-4.11892	0	38.4066	3	0	0	1
2669	2018	0	0.0231541	0.153088	-0.344201	0	15.5593	0.03529	21.5385	1.94591	0	上海市	11.8898	0.743	-4.32713	0	54.1035	4	1	1	1
2050	2021	0	0.0863859	0.478964	-0.139361	0	30.0941	0.099651	22.2057	1.60944	0	上海市	12.0749	0.791	-3.87657	0	25.2647	20	1	0	1
300180	2019	0	0.0347351	0.374174	0.163754	0	9.3103	0.018865	22.8503	2.19722	0	上海市	11.9401	0.7805	-3.82866	0	38.3987	4	0	1	1
600846	2017	0	0.0254734	0.684576	1.36558	0	23.3772	0.032885	22.9407	3.17805	1	上海市	11.8018	0.6941	-4.10469	0	24.3605	8	0	0	1
300225	2020	0	0.027364	0.278893	0.130039	1	15.04	0.06313	21.0805	2.30259	0	上海市	11.9627	0.7864	-4.16475	0	45.2296	4	1	1	1
300627	2018	0	0.0231541	0.366531	0.617247	0	23.7377	0.077792	21.0502	0.693147	0	上海市	11.8898	0.7324	-3.68131	1.38629	16.2977	5	1	0	1
688118	2020	0	0.027364	0.102314	1.59461	0	23.8698	0.028789	20.809	0.693147	0	上海市	11.9627	0.7485	-3.73112	1.09861	17.5128	12	1	0	1
603881	2018	0	0.0231541	0.621102	1.44933	0	36.791	0.053878	21.7011	0.693147	1	上海市	11.8898	0.7535	-3.49783	0.693147	22.1202	12	1	0	1
300286	2018	0	0.0231541	0.215792	-0.010495	1	18.1	0.103153	20.6627	1.94591	0	上海市	11.8898	0.8069	-3.63037	2.3979	27.1992	6	1	0	1
2706	2020	0	0.027364	0.375012	0.014024	0	10.3969	0.115141	21.9053	1.94591	0	上海市	11.9627	0.7513	-3.98805	2.30259	20.4006	5	1	0	1
300336	2017	0	0.0254734	0.412317	0.313906	1	21.5896	0.048013	22.3581	1.79176	0	上海市	11.8018	0.7789	-3.67793	0	25.359	20	0	0	1
600819	2020	0	0.027364	0.372836	0.0162	0	30.8336	0.023735	22.6657	3.29584	1	上海市	11.9627	0.6863	-4.23458	0	27.0481	5	1	1	1
600841	2016	0	0.00731707	0.380207	0.055721	0	48.0509	0.017012	22.4645	3.13549	1	上海市	11.7066	0.7119	-4.07769	0	18.5406	5	0	0	1
600171	2022	0	0.0838795	0.539491	0.029404	0	73.8197	0.032378	22.9111	3.2581	1	上海市	12.1037	0.754	-4.14607	0	27.9453	5	1	0	1
600606	2014	0	0	0.748251	0.137126	0	38.964	-0.049428	22.7314	3.13549	1	上海市	11.5408	0.7263	-4.03281	0	20.0163	13	0	0	1
601991	2022	0	0.0838795	0.329116	0.161648	1	16.3921	0.109768	22.4843	1.09861	0	上海市	12.1037	0.7481	-3.59754	0	26.4161	5	0	1	1
2772	2021	0	0.0863859	0.273032	0.072021	1	17.0705	0.030682	21.2024	1.60944	0	上海市	12.0749	0.7813	-3.81779	0	31.2754	5	0	0	1
600845	2019	0	0.0347351	0.292041	0.279797	0	50.8119	0.090076	23.0523	3.2581	1	上海市	11.9401	0.8433	-4.13883	2.07944	20.3483	12	0	0	1
688273	2022	0	0.0838795	0.175338	-0.590972	0	25.7299	0.033175	20.6814	0.693147	0	上海市	12.1037	0.7034	-3.51312	0	23.0076	5	1	0	1
601607	2020	0	0.027364	0.63307	-0.02955	0	27.9544	0.037572	25.7285	2.3979	1	上海市	11.9627	0.8296	-3.71736	1.09861	30.2461	9	1	0	1
600350	2022	0	0.0838795	0.541117	-0.104736	0	48.9331	0.058064	21.8653	2.56495	1	上海市	12.1037	0.7513	-3.98633	3.21888	38.4125	12	0	0	1
300008	2014	0	0	0.361288	0.300344	1	22.5665	0.031203	20.9999	1.79176	0	上海市	11.5408	0.7307	-3.59543	0	15.8655	15	0	0	1
600708	2020	0	0.027364	0.834277	2.74491	0	35.2222	0.001506	25.2031	3.21888	1	上海市	11.9627	0.7799	-3.89653	0	25.7059	13	1	0	1
300636	2021	0	0.0863859	0.229534	0.268681	0	35.3175	0.041133	20.8374	0	0	上海市	12.0749	0.755	-3.81494	0	50.3477	5	0	0	1
300126	2017	0	0.0254734	0.190816	-0.017968	1	26.5218	0.003393	20.972	2.07944	0	上海市	11.8018	0.5723	-3.75208	0	17.9564	5	0	0	1
600097	2015	0	0	0.32636	0.219987	0	43.0153	-0.093782	20.8858	2.94444	1	上海市	11.6008	0.7211	-3.78128	0	14.0998	1	0	0	1
2568	2016	0	0.00731707	0.347994	-0.448518	1	46.5297	-0.059927	21.6207	1.79176	0	上海市	11.7066	0.7534	-3.89282	0.693147	37.9736	3	0	0	1
603320	2021	0	0.0863859	0.886016	-0.184293	1	29.1296	0.006428	26.3264	3.3673	1	上海市	12.0749	0.7854	-3.21819	0	22.4556	8	1	0	1
600361	2022	0	0.0838795	0.186005	-0.229868	0	29.1077	0.006757	22.2154	2.3979	0	上海市	12.1037	0.698	-4.15672	0	23.1153	9	0	0	1
603083	2018	0	0.0231541	0.589124	0.041027	1	21.888	0.027979	21.7327	0.693147	0	上海市	11.8898	0.7181	-3.61965	2.07944	21.3464	5	1	0	1
863	2016	0	0.00731707	0.52228	2.66441	0	23.8455	0.067754	23.3524	2.99573	0	上海市	11.7066	0.7569	-3.87774	0	27.9609	13	0	0	1
600653	2014	0	0	0.714485	0.133422	0	11.2965	-0.022443	22.8072	3.21888	1	上海市	11.5408	0.7613	-4.27031	0	21.5961	9	0	0	1
603690	2019	0	0.0347351	0.5392	0.33495	1	29.3552	0.033875	21.9041	1.09861	0	上海市	11.9401	0.7659	-3.908	0	19.0923	5	0	0	1
2195	2017	0	0.0254734	0.151053	0.374687	1	14.2838	0.103935	22.9394	2.3979	0	上海市	11.8018	0.7145	-4.26475	0	20.7057	12	0	0	1
600186	2022	0	0.0838795	0.638417	-0.045329	0	45.0455	0.005168	24.5825	3.29584	1	上海市	12.1037	0.7512	-4.11036	0	30.9312	11	0	0	1
600237	2022	0	0.0838795	0.451912	-0.101497	1	59.5483	0.050132	21.6785	0.693147	0	上海市	12.1037	0.7242	-3.53648	0.693147	23.2625	5	0	0	1
300551	2020	0	0.027364	0.245323	2.11869	1	28.3847	0.028903	20.5463	1.60944	0	上海市	11.9627	0.7848	-3.97254	1.79176	22.68	5	1	0	1
2817	2021	0	0.0863859	0.725056	0.319595	0	14.7025	0.018	20.9686	3.13549	0	上海市	12.0749	0.618	-4.07166	0	51.6102	8	0	0	1
603399	2021	0	0.0863859	0.682399	0.98104	1	26.306	0.029866	25.6021	3.3673	0	上海市	12.0749	0.8446	-3.873	0	17.3021	9	0	1	1
2303	2021	0	0.0863859	0.638596	-0.015855	0	26.3579	0.038392	25.8197	2.48491	1	上海市	12.0749	0.8344	-3.73077	0	31.7571	9	1	1	1
300105	2022	0	0.0838795	0.138859	0.124799	1	32.189	0.084419	21.396	1.79176	0	上海市	12.1037	0.7903	-3.63588	1.38629	41.2972	5	0	0	1
603683	2017	0	0.0254734	0.323531	0.094714	1	28.8687	0.037365	20.8728	0	0	上海市	11.8018	0.7445	-3.4996	0	26.9019	4	0	1	1
688366	2019	0	0.0347351	0.081035	0.278915	0	24.9931	0.061181	22.54	0	0	上海市	11.9401	0.8262	-3.63693	0	26.2505	4	0	0	1
300039	2015	0	0	0.173554	-0.049226	0	29.6719	0.116064	21.6098	1.79176	0	上海市	11.6008	0.7429	-3.7321	0	45.9738	4	0	0	1
300554	2021	0	0.0863859	0.126777	-0.41015	0	33.7483	0.060875	20.125	1.60944	0	上海市	12.0749	0.7301	-3.89828	0	21.2057	4	1	1	1
600623	2019	0	0.0347351	0.572812	-0.412569	0	42.5094	0.013067	24.6092	3.3322	1	上海市	11.9401	0.778	-4.0253	0	38.1479	4	0	1	1
603987	2017	0	0.0254734	0.162973	-0.063374	0	39.7431	0.089243	21.1949	0.693147	0	上海市	11.8018	0.747	-3.85703	0	21.5681	5	0	0	1
600597	2017	0	0.0254734	0.595964	-0.075007	0	51.623	0.049465	23.529	2.77259	1	上海市	11.8018	0.7525	-3.94171	1.38629	45.0051	3	0	0	1
601607	2014	0	0	0.516648	-0.041293	0	27.8116	0.046503	24.8875	1.60944	1	上海市	11.5408	0.8312	-3.68874	0	27.7573	9	0	0	1
603690	2020	0	0.027364	0.469381	1.66833	1	23.0023	0.043775	22.5078	1.38629	0	上海市	11.9627	0.7671	-3.95731	0.693147	18.3222	5	1	0	1
603713	2020	0	0.027364	0.516192	0.156359	1	28.4567	0.078785	22.0257	1.09861	0	上海市	11.9627	0.7068	-4.0724	0	33.3985	10	1	0	1
601968	2017	0	0.0254734	0.623532	-0.168507	0	56.4442	0.002926	22.4661	1.09861	1	上海市	11.8018	0.722	-3.67768	0	21.6928	5	0	0	1
600604	2016	0	0.00731707	0.545146	-0.679516	0	44.8454	0.01206	23.2757	3.21888	1	上海市	11.7066	0.8223	-4.12387	0	21.7837	13	0	0	1
2512	2021	0	0.0863859	0.371643	1.06928	0	27.9967	0.007965	22.1472	3.3322	1	上海市	12.0749	0.7383	-4.31552	0	15.791	20	0	0	1
2208	2022	0	0.0838795	0.489117	0.110711	0	29.7951	0.012715	21.8845	2.19722	0	上海市	12.1037	0.6386	-3.94718	0	18.1787	5	0	0	1
300074	2019	0	0.0347351	0.201722	1.01584	0	14.788	0.010636	21.1392	2.30259	0	上海市	11.9401	0.7571	-3.7312	0	23.1379	12	0	0	1
300226	2021	0	0.0863859	0.816913	2.86131	0	35.2222	0.00619	25.0436	3.2581	1	上海市	12.0749	0.7521	-3.97408	0	25.0209	13	1	0	1
600676	2014	0	0	0.464039	-0.102108	0	51.013	0.049063	22.7038	3.09104	1	上海市	11.5408	0.6942	-3.9936	0	17.9587	10	0	0	1
600623	2014	0	0	0.655444	0.305575	0	65.6575	0.031179	23.3916	3.13549	1	上海市	11.5408	0.7463	-3.99441	0.693147	39.4218	4	0	1	1
600619	2019	0	0.0347351	0.606696	0.092049	0	23.967	0.026103	23.3579	3.3322	1	上海市	11.9401	0.7403	-4.19728	1.09861	16.3947	5	0	0	1
300226	2020	0	0.027364	0.740719	0.043272	0	25.2059	0.02809	23.2914	2.30259	0	上海市	11.9627	0.7089	-3.92266	0	31.1327	12	1	0	1
582	2021	0	0.0863859	0.485991	0.188203	0	41.5137	0.08867	23.0769	2.30259	1	上海市	12.0749	0.6536	-4.52584	0	48.2785	10	0	0	1
600822	2018	0	0.0231541	0.613022	-0.294283	0	48.1026	0.029841	21.2602	3.21888	1	上海市	11.8898	0.6829	-4.10353	0	32.0635	9	1	0	1
300281	2021	0	0.0863859	0.057657	0.124167	1	18.3104	0.042299	20.6694	0	0	上海市	12.0749	0.7379	-3.39135	0	31.2086	4	1	0	1
600834	2014	0	0	0.336546	0.010007	0	58.432	0.051125	21.4446	3.04452	1	上海市	11.5408	0.7153	-3.99991	2.19722	18.8171	10	0	0	1
300153	2017	0	0.0254734	0.345197	-0.100335	0	39.1375	0.018244	21.1213	2.07944	0	上海市	11.8018	0.6714	-3.68927	3.17805	21.9172	5	0	0	1
2506	2017	0	0.0254734	0.793129	0.660667	0	28.191	0.001825	23.7348	2.07944	0	上海市	11.8018	0.6836	-3.63965	3.09104	23.9089	5	0	0	1
300067	2015	0	0	0.292386	0.010387	1	43.8402	0.044711	21.0399	1.79176	0	上海市	11.6008	0.7961	-3.36013	0	49.8932	4	0	1	1
300017	2020	0	0.027364	0.144309	-0.112937	0	10.6425	0.021603	23.0418	2.48491	0	上海市	11.9627	0.6555	-3.93943	0.693147	23.5759	12	1	0	1
2346	2014	0	0	0.24215	5.94214	0	62.5186	0.044632	21.3606	1.60944	0	上海市	11.5408	0.674	-3.39281	0	10.7463	5	0	1	1
603659	2018	0	0.0231541	0.531384	0.115718	0	30.1163	0.090191	22.6195	0.693147	0	上海市	11.8898	0.8032	-3.3956	0	31.9168	5	1	0	1
668	2016	0	0.00731707	0.663022	5.94214	0	39.2808	-0.020873	21.4295	3.04452	0	上海市	11.7066	0.668	-4.23868	0	18.2061	13	0	0	1
300380	2019	0	0.0347351	0.256336	0.797913	1	31.4061	0.049547	20.2837	1.79176	0	上海市	11.9401	0.6703	-3.68805	0	29.8833	12	0	0	1
600628	2017	0	0.0254734	0.25776	0.154166	0	20.7265	0.076651	22.4907	3.21888	1	上海市	11.8018	0.8243	-4.31748	0	23.9212	9	0	0	1
300442	2016	0	0.00731707	0.307892	0.536803	1	27.795	-0.000397	21.0736	0.693147	0	上海市	11.7066	0.6863	-3.44398	0	21.088	5	0	0	1
793	2021	0	0.0863859	0.267387	0.238252	0	28.4679	0.028935	22.6249	3.29584	0	上海市	12.0749	0.6465	-4.47549	0	36.026	3	0	0	1
300180	2016	0	0.00731707	0.315054	0.715448	0	12.3684	0.026165	22.0695	1.79176	0	上海市	11.7066	0.7575	-3.71367	0	31.837	4	0	1	1
301050	2021	0	0.0863859	0.447645	0.774243	0	32.7625	0.007171	21.0549	2.48491	0	上海市	12.0749	0.6901	-3.84185	1.09861	3.3194	5	0	0	1
301027	2021	0	0.0863859	0.438013	0.156932	0	57.4594	0.138923	23.5752	0.693147	0	上海市	12.0749	0.6547	-3.53707	0	25.1035	10	0	0	1
600800	2021	0	0.0863859	0.451268	0.18901	1	54.1623	0.027596	21.448	3.3673	0	上海市	12.0749	0.7632	-4.32018	0	24.1817	9	0	1	1
601333	2022	0	0.0838795	0.509508	-0.103629	0	26.0565	0.055796	23.2145	3.17805	0	上海市	12.1037	0.7081	-4.04839	0	26.3978	4	1	0	1
603083	2020	0	0.027364	0.529749	-0.165804	1	18.8869	-0.075201	21.9878	1.38629	0	上海市	11.9627	0.6779	-3.71116	1.60944	22.0386	5	1	0	1
600567	2021	0	0.0863859	0.74707	0.339526	0	13.882	-0.209818	22.9533	2.48491	0	上海市	12.0749	0.7604	-3.86409	2.19722	40.6575	5	0	1	1
601607	2016	0	0.00731707	0.554831	-0.018614	0	27.8236	0.046285	25.139	1.94591	1	上海市	11.7066	0.8223	-3.71189	0	32.6812	9	0	0	1
600834	2020	0	0.027364	0.455285	0.459972	0	58.432	0.0279	21.7689	3.29584	1	上海市	11.9627	0.7638	-4.26162	1.60944	27.5046	10	1	0	1
2328	2018	0	0.0231541	0.252478	0.636854	0	36.7775	0.045872	22.0956	2.30259	0	上海市	11.8898	0.6605	-3.99435	0	24.2604	5	1	0	1
156	2022	0	0.0838795	0.380547	0.20343	1	17.3454	0.081296	22.2061	2.48491	0	上海市	12.1037	0.7825	-4.19658	0	26.7223	12	1	0	1
600648	2018	0	0.0231541	0.655961	0.112757	0	53.0345	0.028524	24.1599	3.2581	1	上海市	11.8898	0.8446	-4.06254	0	34.0375	9	1	0	1
603329	2019	0	0.0347351	0.371243	0.108081	0	51	-0.098193	20.8172	1.09861	0	上海市	11.9401	0.6398	-3.69223	0	17.0685	10	0	0	1
2390	2022	0	0.0838795	0.53926	-0.521571	0	42.0884	0.087209	23.9815	3.3673	1	上海市	12.1037	0.7215	-4.24839	0	49.2561	6	0	0	1
2927	2022	0	0.0838795	0.122969	-0.040766	1	43.1966	0.046727	21.457	1.38629	0	上海市	12.1037	0.78	-3.6809	0	24.1045	12	0	0	1
600903	2022	0	0.0838795	0.196549	-0.168239	0	17.5518	0.071831	20.984	2.56495	0	上海市	12.1037	0.7498	-3.91353	0	32.3919	3	0	0	1
600845	2016	0	0.00731707	0.378855	0.655922	0	55.5035	0.053386	22.6458	3.13549	1	上海市	11.7066	0.7939	-4.03504	1.79176	15.4549	12	0	0	1
600196	2015	0	0	0.458934	0.121518	0	39.7844	0.075145	24.3661	2.89037	0	上海市	11.6008	0.8054	-3.82923	0	44.7145	4	0	0	1
937	2022	0	0.0838795	0.364725	-0.081346	0	52.7932	0.013136	20.9557	1.79176	0	上海市	12.1037	0.7301	-3.87008	0	34.8319	3	0	1	1
600081	2017	0	0.0254734	0.669468	0.203743	0	65	0.051041	22.4155	3.04452	1	上海市	11.8018	0.6705	-3.95792	0	26.7412	5	0	0	1
600604	2018	0	0.0231541	0.551006	-0.183308	0	45.0789	0.016483	23.5163	3.29584	1	上海市	11.8898	0.8446	-4.18295	0	20.997	13	1	0	1
603070	2022	0	0.0838795	0.122548	1.7309	1	9.2417	-0.139808	21.3897	0	0	上海市	12.1037	0.7433	-3.47534	0	24.3133	12	1	0	1
600654	2014	0	0	0.376153	-0.679516	0	34.4026	0.045298	22.1622	3.21888	0	上海市	11.5408	0.7282	-4.23582	0	24.0561	5	0	0	1
600104	2016	0	0.00731707	0.601955	0.252435	0	73.8197	0.074433	26.3264	2.99573	1	上海市	11.7066	0.8245	-3.19147	3.2581	20.6112	5	0	0	1
600639	2014	0	0	0.495296	-0.162143	0	43.82	0.041723	23.2422	3.09104	1	上海市	11.5408	0.8103	-4.00638	0	13.5236	13	0	0	1
600612	2015	0	0	0.530572	-0.25347	0	42.0884	0.122978	23.1708	3.17805	1	上海市	11.6008	0.7119	-4.05142	0	17.5948	6	0	0	1
600115	2016	0	0.00731707	0.761506	-0.203742	0	35.0641	0.023637	26.0706	2.99573	1	上海市	11.7066	0.758	-3.41394	0	38.9064	10	0	0	1
600638	2015	0	0	0.580497	0.642638	0	17.9242	0.024884	22.9617	3.13549	0	上海市	11.6008	0.7741	-4.06367	0	13.4585	13	0	0	1
2324	2014	0	0	0.295811	0.357738	1	51.4267	0.087252	21.5328	1.79176	0	上海市	11.5408	0.7667	-3.72671	0	30.1903	4	0	1	1
300586	2022	0	0.0838795	0.116978	0.227047	0	16.064	0.044628	22.1724	2.56495	0	上海市	12.1037	0.7737	-4.03601	0	54.1304	4	1	1	1
601595	2018	0	0.0231541	0.249519	-0.201226	0	69.2165	0.072899	21.8751	1.09861	1	上海市	11.8898	0.7932	-4.10677	0	24.2823	20	1	0	1
300236	2020	0	0.027364	0.22088	0.111085	0	19.1581	0.045443	22.53	2.30259	0	上海市	11.9627	0.8237	-3.79706	0	49.2065	4	1	1	1
300131	2021	0	0.0863859	0.26848	-0.118981	1	42.5332	0.043096	21.1799	1.09861	0	上海市	12.0749	0.673	-3.69548	0	23.4769	5	1	0	1
668	2015	0	0	0.494807	5.94214	0	39.2808	0.020214	21.0888	2.99573	0	上海市	11.6008	0.7009	-4.16568	0	10.456	13	0	0	1
300469	2020	0	0.027364	0.715133	-0.043144	1	23.1249	-0.059934	20.7561	1.79176	0	上海市	11.9627	0.6143	-3.96383	1.09861	26.3298	12	1	0	1
2116	2015	0	0	0.68764	0.703196	0	53.139	0.064679	21.9832	2.19722	1	上海市	11.6008	0.781	-3.67101	2.07944	25.537	15	0	0	1
300629	2022	0	0.0838795	0.719819	0.203103	0	64.6739	0.002506	24.7959	3.3673	1	上海市	12.1037	0.7512	-4.06809	0	20.8538	13	1	0	1
603226	2017	0	0.0254734	0.256133	-0.114621	0	29.0153	0.081603	20.7043	0	0	上海市	11.8018	0.8023	-3.91646	0	33.8121	4	0	0	1
603131	2020	0	0.027364	0.430146	0.785969	0	31.5866	0.051998	21.569	1.60944	0	上海市	11.9627	0.7859	-4.12931	0.693147	24.2129	5	1	0	1
300153	2019	0	0.0347351	0.407986	0.402292	0	36.2	0.003281	21.2276	2.30259	0	上海市	11.9401	0.7433	-3.78033	1.79176	19.4677	5	0	0	1
2471	2021	0	0.0863859	0.167767	0.055003	1	22.8174	0.036934	21.8341	2.3979	0	上海市	12.0749	0.7627	-3.7049	0	30.9382	5	1	0	1
300277	2022	0	0.0838795	0.12484	0.004735	1	42.309	0.072634	19.9899	0	0	上海市	12.1037	0.7622	-3.87027	0	21.4524	5	1	0	1
600848	2018	0	0.0231541	0.481329	-0.044508	0	36.027	0.027566	23.465	3.21888	1	上海市	11.8898	0.8051	-4.10783	0	19.9366	13	1	0	1
300164	2021	0	0.0863859	0.597105	-0.679516	0	47.9945	0.033008	23.9116	3.3322	1	上海市	12.0749	0.7161	-4.17778	0	18.3944	5	0	0	1
600850	2015	0	0	0.611104	0.837498	0	46.0507	0.069096	22.2861	3.09104	1	上海市	11.6008	0.7496	-3.99754	0	12.67	12	0	0	1
600081	2018	0	0.0231541	0.67893	0.682069	0	65	0.049091	22.4912	3.09104	1	上海市	11.8898	0.6722	-3.99748	0	18.4068	5	1	0	1
600640	2018	0	0.0231541	0.257205	1.05154	0	51.1579	0.041116	22.6243	3.2581	1	上海市	11.8898	0.7564	-4.1955	0	6.6404	12	1	0	1
600748	2015	0	0	0.797891	5.94214	0	63.65	0.022166	24.0292	2.99573	1	上海市	11.6008	0.8302	-3.80175	0	17.1064	13	0	0	1
300840	2022	0	0.0838795	0.316172	0.782128	1	28.3698	0.025953	21.5672	2.07944	0	上海市	12.1037	0.7322	-3.96918	1.38629	29.9182	5	0	0	1
605222	2020	0	0.027364	0.520767	0.197652	0	22.7191	0.070979	22.4779	0	0	上海市	11.9627	0.7766	-4.19759	0	19.3262	5	1	0	1
2058	2015	0	0	0.181538	0.24918	0	15.0025	-0.052989	19.9899	2.30259	0	上海市	11.6008	0.6928	-3.65003	0	39.4237	6	0	0	1
603128	2016	0	0.00731707	0.300247	0.129559	0	46.8382	0.046234	22.357	1.60944	1	上海市	11.7066	0.6489	-4.35794	0	24.3997	10	0	0	1
631	2021	0	0.0863859	0.195816	0.265911	0	11.7251	0.017591	22.3958	3.3322	1	上海市	12.0749	0.6837	-4.27796	0	26.7684	4	1	0	1
600353	2021	0	0.0863859	0.101139	-0.104437	0	20	0.060659	21.2474	3.3322	1	上海市	12.0749	0.7569	-4.22228	0	23.2491	9	0	0	1
300885	2022	0	0.0838795	0.523463	-0.021749	1	34.8643	0.033787	22.8394	2.07944	1	上海市	12.1037	0.7535	-3.86909	0	15.5407	5	1	0	1
605136	2020	0	0.027364	0.250604	2.23993	1	33.4942	0.108439	21.8595	0	0	上海市	11.9627	0.7623	-3.54607	0	14.476	9	1	0	1
603009	2020	0	0.027364	0.525414	0.216807	0	31.771	0.006937	21.9109	1.94591	0	上海市	11.9627	0.588	-3.86828	0	17.4586	5	1	0	1
603659	2020	0	0.027364	0.384569	0.325526	0	26.3924	0.050181	23.3965	1.38629	0	上海市	11.9627	0.775	-3.43399	0	29.0922	5	1	0	1
600613	2015	0	0	0.144142	0.737194	0	24.585	0.081722	21.7056	3.17805	0	上海市	11.6008	0.6386	-4.0581	0	27.2905	4	0	0	1
300508	2017	0	0.0254734	0.084247	-0.118294	0	34.3843	0.144559	20.1403	0.693147	0	上海市	11.8018	0.6994	-3.34124	0	21.6057	12	0	0	1
601216	2021	0	0.0863859	0.196794	0.68751	0	19.4465	0.07223	21.9032	1.09861	0	上海市	12.0749	0.718	-3.74797	0	55.166	5	0	1	1
600641	2016	0	0.00731707	0.438679	0.96421	0	28.1582	0.092994	22.7738	3.17805	1	上海市	11.7066	0.7624	-4.15147	0	14.3939	13	0	0	1
603022	2018	0	0.0231541	0.246778	0.072677	1	58.7925	0.038207	20.5243	1.38629	0	上海市	11.8898	0.7506	-3.76904	0	28.4809	4	1	1	1
300483	2016	0	0.00731707	0.216692	1.89985	1	12.5561	0.028088	20.0443	0.693147	0	上海市	11.7066	0.7429	-3.44232	1.09861	17.5249	6	0	0	1
600833	2019	0	0.0347351	0.398022	0.072041	0	44.9488	0.043639	20.9193	3.2581	1	上海市	11.9401	0.6877	-4.14555	0	23.506	9	0	0	1
600826	2016	0	0.00731707	0.21965	0.184638	0	51.4183	0.170362	22.3308	3.13549	1	上海市	11.7066	0.7692	-4.07783	0	7.1556	9	0	0	1
2172	2021	0	0.0863859	0.542932	0.15438	0	45.8342	-0.174066	20.5138	3.17805	1	上海市	12.0749	0.6317	-3.96735	0	16.6953	10	1	1	1
300025	2022	0	0.0838795	0.127021	-0.093365	0	18.4841	0.09289	21.5078	1.09861	0	上海市	12.1037	0.7673	-3.80485	0	21.7039	5	1	0	1
300236	2016	0	0.00731707	0.145854	-0.164818	0	19.8462	0.036275	21.1086	1.79176	0	上海市	11.7066	0.764	-3.56787	0.693147	41.3414	4	0	1	1
688301	2020	0	0.027364	0.09034	0.358079	1	16.4245	0.077052	21.7864	0	0	上海市	11.9627	0.7452	-3.50254	1.09861	17.3124	5	1	0	1
600115	2019	0	0.0347351	0.751191	-0.206725	0	30.9712	0.01231	26.3264	3.13549	1	上海市	11.9401	0.798	-3.43572	0	22.0051	10	0	0	1
603580	2019	0	0.0347351	0.077982	-0.189499	0	33.7483	0.076559	19.9899	1.09861	0	上海市	11.9401	0.7467	-3.78357	0	37.6976	4	0	1	1
603020	2015	0	0	0.132661	-0.047283	1	35.3813	0.089315	21.442	0	0	上海市	11.6008	0.7731	-3.9197	0	37.1199	3	0	0	1
600081	2021	0	0.0863859	0.229192	0.162621	0	29.0357	0.013897	21.059	1.60944	0	上海市	12.0749	0.7952	-4.12232	0	39.033	4	1	0	1
600826	2014	0	0	0.244269	0.358459	1	51.4183	0.097177	22.404	3.04452	1	上海市	11.5408	0.7664	-3.99794	0	18.8489	9	0	0	1
600517	2017	0	0.0254734	0.586009	0.413855	1	31.5698	0.027682	22.9298	2.70805	1	上海市	11.8018	0.741	-3.94521	1.09861	17.1246	5	0	0	1
600490	2020	0	0.027364	0.225551	-0.22341	0	18.7926	0.048921	22.8514	2.89037	0	上海市	11.9627	0.735	-3.94862	0	27.1292	5	1	1	1
2159	2021	0	0.0839131	0.570109	0.1347	0	53.4716	0.019814	25.219	3.3673	1	上海市	12.0749	0.7606	-3.93266	0	19.3872	7	0	0	1
601727	2020	0	0.027364	0.661229	0.872326	1	55.7745	0.016696	26.3264	2.56495	1	上海市	11.9627	0.8236	-3.21072	4.38203	27.976	5	1	0	1
600976	2021	0	0.0863859	0.13636	0.534953	1	41.995	0.112576	20.8451	0.693147	0	上海市	12.0749	0.6888	-3.33596	0	18.1711	5	0	0	1
603909	2022	0	0.0838795	0.333703	-0.056415	0	69.7011	0.066094	26.3264	0	1	上海市	12.1037	0.8321	-3.24327	0	29.9917	12	0	0	1
300842	2022	0	0.0838795	0.591703	-0.077878	0	73.8197	0.079327	24.3759	2.3979	0	上海市	12.1037	0.8122	-3.74758	0.693147	19.6473	5	1	0	1
603661	2022	0	0.0838795	0.150486	0.252668	0	25.0218	0.080303	22.3279	3.21888	1	上海市	12.1037	0.7357	-4.11782	0	60.2668	5	1	0	1
603197	2020	0	0.027364	0.649281	0.098369	0	22.2867	0.033769	22.0877	1.38629	0	上海市	11.9627	0.777	-4.07415	0	27.141	5	1	0	1
600637	2015	0	0	0.235257	-0.487595	0	45.1209	0.087596	24.2866	3.13549	1	上海市	11.6008	0.7152	-3.92252	0	13.038	12	0	0	1
600706	2021	0	0.0863859	0.385458	0.482164	0	24.9889	0.005751	22.0392	2.30259	1	上海市	12.0749	0.7514	-4.47281	0	9.0264	4	0	0	1
688590	2021	0	0.0863859	0.789036	2.69951	1	17.9242	0.006776	23.7886	3.3673	0	上海市	12.0749	0.7606	-4.23328	0	21.5998	13	1	0	1
2320	2022	0	0.0838795	0.097851	0.596405	0	35.9151	0.008912	22.3522	1.09861	0	上海市	12.1037	0.7766	-3.95791	0	25.9576	4	0	0	1
735	2022	0	0.0838795	0.711879	0.1728	0	71.4433	0.041572	23.4109	3.3673	1	上海市	12.1037	0.7604	-4.31273	0	24.2205	10	0	0	1
600611	2021	0	0.0863859	0.379661	0.025509	0	30.8336	0.018821	22.695	3.3322	1	上海市	12.0749	0.7278	-4.27383	0	20.1801	5	1	0	1
2269	2014	0	0	0.47951	0.132883	1	60.1682	0.020845	22.6673	1.94591	0	上海市	11.5408	0.7239	-3.71454	0	37.571	3	0	0	1
600094	2020	0	0.027364	0.626782	1.89186	0	9.5174	0.013823	24.3564	3.17805	0	上海市	11.9627	0.6937	-3.95088	0	26.6447	13	1	0	1
603106	2021	0	0.0863859	0.324518	0.203352	0	28.0285	0.042156	22.6594	3.3673	1	上海市	12.0749	0.758	-4.51473	1.79176	20.3466	12	0	0	1
950	2021	0	0.0863859	0.372911	0.098435	0	22.4876	0.045193	20.9675	1.94591	0	上海市	12.0749	0.6677	-3.91152	0.693147	29.5429	12	0	0	1
300074	2016	0	0.00731707	0.170999	0.992809	0	12.192	0.054448	21.0471	1.94591	0	上海市	11.7066	0.6888	-3.60096	0	24.6047	12	0	0	1
603729	2018	0	0.0231541	0.317634	-0.002276	1	32.8851	0.017258	20.9682	1.38629	0	上海市	11.8898	0.6582	-3.67161	0	4.762	14	1	0	1
688553	2021	0	0.0863859	0.467699	0.344716	0	20.7753	0.047933	21.9782	0.693147	0	上海市	12.0749	0.7882	-3.63083	0	35.7687	5	0	0	1
600606	2018	0	0.0231541	0.886016	0.535192	1	29.1296	0.015458	26.3264	3.29584	1	上海市	11.8898	0.7625	-3.21963	0	15.4894	13	1	0	1
600640	2015	0	0	0.167529	-0.501694	0	37.5006	0.01477	22.0285	3.13549	1	上海市	11.6008	0.7408	-4.07249	0	15.3205	14	0	0	1
600538	2022	0	0.0838795	0.429205	0.101618	0	19.3749	-0.03957	21.4463	3.3673	0	上海市	12.1037	0.6776	-4.24005	0	25.5988	4	0	0	1
300762	2019	0	0.0347351	0.268222	0.399686	0	22.3258	0.067531	21.2325	0	0	上海市	11.9401	0.7642	-3.62081	0	20.0926	5	0	0	1
603730	2017	0	0.0254734	0.188145	0.156009	0	55.2223	0.152738	22.0611	0	0	上海市	11.8018	0.8075	-3.79344	0	14.6906	5	0	0	1
2093	2021	0	0.0863859	0.462291	0.550966	0	49.5531	0.106873	23.6058	3.3322	1	上海市	12.0749	0.8169	-4.1739	1.09861	22.3617	12	0	0	1
600826	2019	0	0.0347351	0.209739	0.084186	0	52.4576	0.040027	22.2287	3.2581	1	上海市	11.9401	0.7572	-4.19691	0	14.1182	9	0	0	1
603886	2019	0	0.0347351	0.376259	-0.546455	0	49.4963	0.103577	21.5957	1.38629	0	上海市	11.9401	0.678	-3.81115	0	43.0433	3	0	0	1
600641	2017	0	0.0254734	0.333847	1.48814	0	28.1582	0.192735	22.8997	3.21888	0	上海市	11.8018	0.7578	-4.18658	0	8.9665	13	0	0	1
600088	2019	0	0.0347351	0.21533	1.15873	0	54.3572	0.058458	21.2133	3.13549	1	上海市	11.9401	0.824	-3.9789	0	25.799	20	0	0	1
2215	2021	0	0.0863859	0.227221	0.253592	1	35.5642	0.163733	22.3439	1.09861	0	上海市	12.0749	0.7466	-3.87789	0.693147	34.0617	12	1	1	1
2506	2019	0	0.0347351	0.723078	-0.150309	1	20.1244	0.00434	23.4985	2.30259	0	上海市	11.9401	0.7177	-3.74467	2.83321	20.4821	5	0	0	1
601828	2018	0	0.0231541	0.591417	0.174388	1	67.8962	0.042445	25.4315	0	0	上海市	11.8898	0.7473	-3.21963	0	33.3288	14	1	0	1
603899	2017	0	0.0254734	0.335975	0.091656	0	58.2609	0.142918	22.2022	1.09861	0	上海市	11.8018	0.7472	-3.51652	0	26.2794	4	0	0	1
688002	2021	0	0.0863859	0.641258	-0.302883	0	54.9941	0.000973	24.3692	1.94591	0	上海市	12.0749	0.6775	-3.66871	0	22.5546	10	0	0	1
2058	2018	0	0.0231541	0.131286	0.154573	0	24.4135	0.020801	19.9899	2.56495	0	上海市	11.8898	0.6785	-3.7636	0	42.1475	6	1	0	1
601919	2022	0	0.0838795	0.29712	0.015768	1	30.9972	0.071878	21.9427	0	0	上海市	12.1037	0.715	-3.38954	0	27.9042	5	0	0	1
600171	2014	0	0	0.111895	0.008262	1	26.4467	0.021794	21.3415	2.83321	1	上海市	11.5408	0.7209	-3.75112	2.48491	21.5384	5	0	0	1
600104	2020	0	0.027364	0.662784	0.134532	0	71.2377	0.031746	26.3264	3.17805	1	上海市	11.9627	0.8026	-3.21072	4.60517	22.9036	5	1	0	1
600675	2014	0	0	0.81994	5.94214	0	36.3574	-0.010804	24.4323	3.09104	1	上海市	11.5408	0.7747	-3.81778	0	16.9595	13	0	0	1
600623	2015	0	0	0.426921	-0.248141	0	72.1529	0.016134	24.2133	3.17805	1	上海市	11.6008	0.6973	-3.93427	0.693147	44.6076	4	0	1	1
601607	2019	0	0.0347351	0.639588	-0.043565	0	29.6231	0.035254	25.6434	2.30259	1	上海市	11.9401	0.843	-3.70149	0	30.2988	9	0	0	1
2178	2020	0	0.027364	0.575823	0.335751	0	17.4097	-0.166703	21.2687	2.63906	1	上海市	11.9627	0.7609	-3.66435	0	33.4329	15	1	0	1
600026	2014	0	0	0.65555	-0.091755	0	41.2652	0.006135	24.9091	2.56495	1	上海市	11.5408	0.7644	-3.68406	0	27.8417	10	0	0	1
2987	2021	0	0.0863859	0.143744	0.175298	1	43.4886	0.0932	21.4789	1.09861	0	上海市	12.0749	0.7477	-3.64264	0	22.8155	12	0	0	1
600272	2014	0	0	0.551608	0.127067	0	26.5061	0.039542	20.647	2.63906	1	上海市	11.5408	0.7736	-3.86803	0	39.4863	9	0	0	1
601866	2016	0	0.00731707	0.886016	0.051449	0	37.7521	0.003301	25.5551	2.30259	1	上海市	11.7066	0.6796	-3.2059	0	9.249	10	0	0	1
2605	2020	0	0.027364	0.456029	-0.061979	1	17.5368	0.199697	22.0807	2.30259	0	上海市	11.9627	0.7519	-4.11397	0	30.6927	12	1	0	1
600050	2017	0	0.0254734	0.464768	0.021203	0	37.705	0.002936	26.3264	2.77259	1	上海市	11.8018	0.8054	-3.21388	4.18966	27.7014	12	0	0	1
2702	2021	0	0.0863859	0.153678	0.366016	0	29.1077	-0.03474	22.1711	2.30259	0	上海市	12.0749	0.6757	-4.11599	0	59.01	9	0	0	1
300327	2018	0	0.0231541	0.158423	0.036179	0	25.0216	0.156266	20.7552	1.94591	0	上海市	11.8898	0.7347	-4.0037	0.693147	16.1399	5	1	0	1
2706	2017	0	0.0254734	0.169366	-0.129748	1	10.3746	0.103364	21.4331	1.38629	0	上海市	11.8018	0.7546	-3.83897	1.38629	18.2111	5	0	0	1
600073	2016	0	0.00731707	0.555175	0.301639	0	31.8201	0.0396	23.1711	2.99573	1	上海市	11.7066	0.7288	-3.89141	0	30.1917	3	0	0	1
603496	2018	0	0.0231541	0.175747	-0.207814	1	19.2901	0.112749	20.6329	0.693147	0	上海市	11.8898	0.7785	-3.62592	0	22.8245	5	1	0	1
300511	2017	0	0.0254734	0.630809	0.642002	1	39.3984	0.031825	22.0678	0.693147	0	上海市	11.8018	0.5723	-3.95362	0	23.3175	1	0	0	1
534	2021	0	0.0863859	0.057657	-0.038421	1	26.2012	0.047324	24.0278	2.63906	0	上海市	12.0749	0.6558	-4.36195	0	28.1823	4	1	0	1
2728	2022	0	0.0838795	0.716998	5.94214	0	29.6053	0.022949	22.7634	0.693147	0	上海市	12.1037	0.7349	-3.95181	0	47.0673	5	1	0	1
2955	2021	0	0.0863859	0.1768	0.229128	1	24.1259	0.076691	20.9744	1.09861	0	上海市	12.0749	0.7074	-3.63236	0	12.7049	5	0	0	1
2028	2016	0	0.00731707	0.326221	0.527833	1	18.0229	0.062203	22.5889	2.56495	0	上海市	11.7066	0.76	-3.79618	1.38629	28.419	5	0	0	1
600104	2018	0	0.0231541	0.636266	0.08969	0	71.2377	0.061838	26.3264	3.09104	1	上海市	11.8898	0.8202	-3.21963	4.62497	27.2636	5	1	0	1
688718	2021	0	0.0863859	0.28931	0.153034	1	52.7146	0.067597	20.9078	1.60944	0	上海市	12.0749	0.6725	-3.82409	0	16.7168	3	1	0	1
2577	2021	0	0.0863859	0.249372	0.10869	0	17.7684	0.015552	22.617	2.3979	0	上海市	12.0749	0.8014	-3.83565	0	14.5316	4	1	0	1
600620	2019	0	0.0347351	0.171625	0.094602	0	25.081	0.019509	21.8743	3.3322	0	上海市	11.9401	0.6795	-4.22673	0	18.0641	21	0	0	1
603515	2016	0	0.00731707	0.391401	0.321034	0	46.2238	0.099126	22.3655	0	0	上海市	11.7066	0.7455	-3.47794	1.09861	11.2015	5	0	0	1
603037	2022	0	0.0838795	0.453801	-0.039693	0	24.9335	0.04811	21.954	1.79176	0	上海市	12.1037	0.7814	-3.94996	0	24.8363	5	1	0	1
863	2017	0	0.0254734	0.513969	5.94214	0	20.3097	0.017197	23.2936	3.04452	0	上海市	11.8018	0.7583	-3.92248	0	25.626	13	0	0	1
603885	2019	0	0.0347351	0.6094	-0.242129	0	51.922	0.03054	24.224	1.60944	0	上海市	11.9401	0.7101	-3.53259	0	10.7192	10	0	0	1
600818	2017	0	0.0254734	0.346101	-0.223926	1	40.9182	0.02127	20.7762	3.17805	0	上海市	11.8018	0.6512	-4.00663	0	13.2239	5	0	0	1
600626	2015	0	0	0.435083	0.079053	0	31.0728	0.039143	22.2951	3.13549	1	上海市	11.6008	0.7256	-4.31761	0	25.3757	9	0	0	1
300314	2021	0	0.0863859	0.855583	-0.411397	1	8.7344	-0.12729	21.1181	3.3673	1	上海市	12.0749	0.6886	-4.24891	0	20.4827	18	1	0	1
2293	2022	0	0.0838795	0.319501	-0.067335	1	15.6419	-0.062213	21.1953	2.56495	0	上海市	12.1037	0.725	-3.85707	0.693147	45.2445	12	1	1	1
600119	2015	0	0	0.523954	-0.182076	0	38.5707	0.040005	21.567	2.89037	1	上海市	11.6008	0.6776	-3.84916	0	15.3029	10	0	0	1
601727	2016	0	0.00731707	0.671777	0.365449	1	56.413	0.024661	25.8917	2.19722	1	上海市	11.7066	0.7574	-3.19147	2.30259	22.1333	5	0	0	1
300253	2019	0	0.0347351	0.236537	0.344287	0	11.3605	0.077277	22.3562	2.19722	0	上海市	11.9401	0.7729	-3.75792	1.38629	22.6345	12	0	0	1
2171	2022	0	0.0838795	0.700398	1.99613	1	56.4178	0.011623	25.5571	3.3673	1	上海市	12.1037	0.7577	-3.92535	0	27.1398	13	0	1	1
2324	2019	0	0.0347351	0.384406	0.077649	1	54.0416	0.042148	22.0822	2.3979	0	上海市	11.9401	0.6892	-3.95401	0	24.3664	4	0	1	1
600612	2016	0	0.00731707	0.571439	-0.232206	0	42.0884	0.097139	23.3663	3.21888	1	上海市	11.7066	0.7084	-4.07657	0	17.5651	6	0	0	1
598	2022	0	0.0838795	0.454691	-0.076314	1	26.001	-0.057113	21.565	1.94591	0	上海市	12.1037	0.7318	-4.20903	1.09861	30.9869	5	0	0	1
300327	2017	0	0.0254734	0.191626	0.06417	0	25.0188	0.131761	20.7039	1.79176	0	上海市	11.8018	0.6913	-3.95639	1.09861	14.5305	5	0	0	1
2025	2021	0	0.0863859	0.145698	0.030794	0	24.9995	0.158264	22.2623	3.17805	1	上海市	12.0749	0.8154	-4.07731	1.09861	19.8908	5	0	0	1
600210	2019	0	0.0347351	0.520735	-0.096769	0	26.0565	0.048221	23.1011	3.04452	0	上海市	11.9401	0.7451	-3.93593	0	43.7358	4	0	1	1
603068	2020	0	0.027364	0.08706	0.084229	1	21.8725	0.015254	21.5017	0.693147	0	上海市	11.9627	0.7398	-3.76439	0.693147	21.6464	5	1	0	1
301389	2022	0	0.0838795	0.561812	0.380067	0	14.7025	0.006323	20.4041	3.17805	0	上海市	12.1037	0.6913	-4.02918	0	22.7845	8	1	0	1
688621	2021	0	0.0863859	0.072779	0.18575	0	21.2706	0.063258	21.2174	1.09861	0	上海市	12.0749	0.7172	-3.57931	0	21.0045	5	0	0	1
600653	2019	0	0.0347351	0.671798	0.193076	1	12.7974	-0.027081	22.7196	3.3673	1	上海市	11.9401	0.7038	-4.47017	0	22.3334	9	0	0	1
601866	2014	0	0	0.535358	0.029754	0	45.8939	0.020259	24.7037	2.07944	1	上海市	11.5408	0.6612	-3.32683	0	24.3284	10	0	0	1
300501	2017	0	0.0254734	0.107322	0.189911	1	38.3395	0.092551	20.3806	0.693147	0	上海市	11.8018	0.7659	-3.46515	0	21.1039	4	0	0	1
603192	2018	0	0.0231541	0.316717	-0.269657	1	35.625	0.071032	21.2146	0	0	上海市	11.8898	0.7797	-3.53902	0	11.1904	4	1	1	1
600490	2014	0	0	0.2047	-0.548931	0	15.0862	0.04533	22.132	2.48491	0	上海市	11.5408	0.7224	-3.7152	0	13.6372	5	0	1	1
600732	2014	0	0	0.493079	5.37713	1	11.1884	-0.037179	20.6785	2.94444	0	上海市	11.5408	0.7483	-3.7527	0	15.7737	13	0	0	1
300613	2018	0	0.0231541	0.130383	0.21142	1	21.9857	0.038876	20.8973	0.693147	0	上海市	11.8898	0.7149	-3.62275	0.693147	14.5057	12	1	0	1
2278	2018	0	0.0231541	0.284424	0.424982	0	13.074	0.02101	21.2194	2.30259	0	上海市	11.8898	0.5723	-4.09951	0.693147	10.5529	5	1	0	1
2527	2016	0	0.00731707	0.387199	0.02157	0	17.8847	0.038217	22.2135	1.94591	0	上海市	11.7066	0.7761	-3.99669	1.79176	19.3986	5	0	0	1
300590	2019	0	0.0347351	0.153168	0.224177	1	37.8971	0.136791	20.8941	1.09861	0	上海市	11.9401	0.732	-3.46234	2.19722	18.0951	5	0	0	1
600618	2018	0	0.0231541	0.227248	0.055926	0	46.5934	0.199697	22.3447	3.29584	1	上海市	11.8898	0.7644	-4.19789	0.693147	32.1539	4	1	1	1
600361	2021	0	0.0863859	0.731174	0.544883	0	14.0999	0.006317	24.2893	3.3673	1	上海市	12.0749	0.7941	-4.16207	0	20.4875	13	0	0	1
603128	2015	0	0	0.493126	0.156922	0	57.8958	0.050336	21.8427	1.38629	1	上海市	11.6008	0.6738	-4.31796	0	13.007	10	0	0	1
600662	2016	0	0.00731707	0.449826	0.825309	0	48.0028	0.032264	22.6122	3.17805	1	上海市	11.7066	0.6724	-4.11575	0	18.9645	10	0	0	1
603683	2019	0	0.0347351	0.453383	0.030913	1	28.8687	0.00226	21.1366	1.09861	0	上海市	11.9401	0.6485	-3.61092	0	50.5161	4	0	1	1
600835	2020	0	0.027364	0.602261	0.021804	0	48.0155	0.049368	24.3115	3.29584	1	上海市	11.9627	0.7432	-4.07841	4.38203	25.5829	5	1	0	1
300684	2022	0	0.0838795	0.422447	0.39142	1	37.3793	0.014451	22.742	3.2581	1	上海市	12.1037	0.7633	-4.15249	0	36.7279	8	0	1	1
2178	2017	0	0.0254734	0.422307	1.23225	0	18.8228	0.014253	21.5253	2.3979	0	上海市	11.8018	0.8104	-3.56616	0	19.3801	15	0	0	1
2605	2018	0	0.0231541	0.292608	0.855347	1	17.7244	0.072501	21.7026	2.07944	0	上海市	11.8898	0.6267	-4.01792	0	31.4663	4	1	0	1
600626	2018	0	0.0231541	0.634122	0.046913	0	31.0724	0.01173	23.1334	3.2581	1	上海市	11.8898	0.7479	-4.41389	0	12.9133	9	1	0	1
603151	2022	0	0.0838795	0.814875	-0.595514	0	71.2678	0.074774	23.4964	2.07944	0	上海市	12.1037	0.658	-3.70487	0	49.9817	5	0	0	1
300153	2020	0	0.027364	0.384832	-0.221028	0	35.2625	-0.154741	20.9399	2.3979	0	上海市	11.9627	0.6803	-3.78813	1.94591	17.143	5	1	0	1
300475	2022	0	0.0838795	0.590574	-0.121086	1	25.9106	0.065596	22.9757	1.60944	0	上海市	12.1037	0.7658	-4.14297	0	23.5531	10	0	0	1
2568	2018	0	0.0231541	0.206865	0.264658	1	40.835	0.05101	21.6091	2.07944	0	上海市	11.8898	0.7349	-3.97206	0	45.7634	3	1	0	1
2825	2019	0	0.0347351	0.28179	0.318365	0	32.4419	0.042157	20.8023	1.38629	0	上海市	11.9401	0.7446	-3.61021	0	24.4559	4	0	1	1
300483	2015	0	0	0.293575	1.46404	1	12.5561	0.040571	20.1277	0	0	上海市	11.6008	0.7371	-3.4188	0	20.9429	6	0	0	1
603214	2020	0	0.027364	0.385937	0.256667	1	22.6043	0.074719	21.2602	1.09861	0	上海市	11.9627	0.8122	-3.70353	0	18.8254	9	1	0	1
605128	2021	0	0.0863859	0.496164	0.074745	0	32.2701	-0.078417	24.8074	2.99573	1	上海市	12.0749	0.8057	-3.9857	0	12.2227	10	1	0	1
2184	2017	0	0.0254734	0.410656	0.409776	0	21.5304	0.015734	21.4923	2.3979	0	上海市	11.8018	0.7571	-3.80367	0.693147	25.2674	5	0	0	1
600278	2016	0	0.00731707	0.521334	-0.031126	0	70.1617	0.024097	22.7076	2.83321	1	上海市	11.7066	0.7354	-3.87349	0	12.8168	9	0	0	1
603713	2018	0	0.0231541	0.318627	0.217553	1	28.5806	0.070917	21.3423	0	0	上海市	11.8898	0.7344	-3.95118	0	24.1267	10	1	0	1
300286	2020	0	0.027364	0.292165	-0.080241	1	18.2367	0.105319	20.8657	2.19722	0	上海市	11.9627	0.7576	-3.73867	3.3673	35.1985	6	1	0	1
600315	2015	0	0	0.297895	-0.124207	1	27.0683	0.199697	22.8224	2.70805	0	上海市	11.6008	0.6337	-3.94974	0.693147	38.379	4	0	1	1
300676	2021	0	0.0863859	0.216622	1.56438	1	33.3259	0.119356	21.9569	0.693147	0	上海市	12.0749	0.7428	-3.59007	0	42.3372	9	1	0	1
2336	2021	0	0.0863859	0.343565	0.167959	0	28.8208	0.050472	21.2798	1.79176	0	上海市	12.0749	0.7114	-3.74541	0	39.1394	4	1	0	1
600741	2016	0	0.00731707	0.57399	-0.004333	0	58.3198	0.079753	25.4018	3.04452	1	上海市	11.7066	0.7604	-3.72669	0	21.4319	5	0	0	1
498	2021	0	0.0863859	0.241177	0.005455	0	56.3722	0.079248	22.3815	1.60944	0	上海市	12.0749	0.7683	-3.95796	0	32.8948	5	0	0	1
603009	2015	0	0	0.519312	0.322446	0	51.2052	0.043634	20.8197	0.693147	0	上海市	11.6008	0.7204	-3.57257	0	18.6265	5	0	0	1
600517	2015	0	0	0.611651	1.60589	0	31.5698	0.051285	22.8862	2.56495	1	上海市	11.6008	0.7678	-3.86717	1.38629	14.8365	5	0	0	1
601985	2022	0	0.0838795	0.737887	-0.153265	1	26.2973	0.016061	22.6078	1.79176	0	上海市	12.1037	0.7519	-3.67583	0.693147	41.664	4	0	1	1
2022	2014	0	0	0.112934	-0.076711	1	15.3514	0.199697	21.0803	2.3979	0	上海市	11.5408	0.7442	-3.72473	0	26.7549	4	0	0	1
603499	2018	0	0.0231541	0.225576	-0.078955	1	46.4788	0.069233	20.3584	0.693147	0	上海市	11.8898	0.7905	-3.4613	0.693147	33.8472	4	1	0	1
834765	2021	0	0.0863859	0.221171	0.000902	1	37.3377	0.124255	21.4678	0	0	上海市	12.0749	0.7788	-3.68176	0	2.7038	19	1	0	1
2158	2016	0	0.00731707	0.192324	-0.007706	0	32.9683	0.066093	21.6128	2.30259	0	上海市	11.7066	0.7674	-3.8523	1.60944	38.5287	5	0	0	1
603131	2016	0	0.00731707	0.20901	0.028447	0	37.5	0.088105	20.4826	0	0	上海市	11.7066	0.7665	-3.84229	1.09861	24.5498	5	0	0	1
2105	2022	0	0.0838795	0.2484	0.148626	0	69.9165	0.067039	21.552	2.19722	0	上海市	12.1037	0.7439	-3.8881	0	26.0706	5	1	0	1
600233	2022	0	0.0838795	0.38066	0.572513	0	42.2566	0.031944	21.9571	3.2581	1	上海市	12.1037	0.6811	-4.15008	2.30259	38.7951	1	0	0	1
300943	2021	0	0.0863859	0.825774	-0.103433	0	61.2257	0.0128	25.8693	1.79176	1	上海市	12.0749	0.8081	-3.21819	0	16.3105	8	1	0	1
601607	2015	0	0	0.54525	-0.057458	0	27.8232	0.045254	25.032	1.79176	1	上海市	11.6008	0.7672	-3.69674	0	34.7557	9	0	0	1
688328	2021	0	0.0863859	0.37211	0.392361	0	23.8278	0.068653	22.0243	0	0	上海市	12.0749	0.7134	-3.79236	0	23.3297	4	1	0	1
2856	2021	0	0.0863859	0.679675	0.475889	0	32.7751	0.02497	23.7934	2.89037	1	上海市	12.0749	0.7681	-3.99269	0	29.7789	8	1	0	1
600230	2022	0	0.0838795	0.070245	-0.345745	0	11.3491	0.019088	22.5816	1.09861	0	上海市	12.1037	0.8069	-3.4363	1.09861	37.7199	5	0	1	1
600639	2016	0	0.00731707	0.516845	0.144488	1	49.3652	0.033944	23.6215	3.17805	1	上海市	11.7066	0.8282	-4.05225	0	11.0039	13	0	0	1
300511	2019	0	0.0347351	0.547131	0.474691	0	31.0049	0.054406	22.0692	1.38629	0	上海市	11.9401	0.5723	-4.03366	0	19.0351	1	0	0	1
3031	2022	0	0.0838795	0.11696	-0.094851	0	19.6459	0.02143	20.8083	0	0	上海市	12.1037	0.7501	-3.65102	0	29.6505	4	0	0	1
600805	2021	0	0.0863859	0.23299	-0.192933	0	38.5393	0.028367	22.3679	3.3673	1	上海市	12.0749	0.6485	-4.27795	0	27.81	10	1	0	1
600635	2019	0	0.0347351	0.590134	-0.117983	0	18.071	0.028075	23.8397	3.29584	0	上海市	11.9401	0.7821	-4.187	0	15.5825	7	0	0	1
300511	2018	0	0.0231541	0.596676	0.085322	0	39.3984	0.032054	22.0823	1.09861	0	上海市	11.8898	0.5723	-3.99401	0	27.9028	1	1	0	1
300609	2017	0	0.0254734	0.137308	0.355331	1	39.1865	0.107432	20.1206	0	0	上海市	11.8018	0.6657	-3.45742	1.09861	14.0765	12	0	0	1
300061	2016	0	0.00731707	0.130625	1.39487	1	26.2081	0.030351	22.0544	1.94591	0	上海市	11.7066	0.7145	-3.95325	0	23.0366	6	0	0	1
605122	2022	0	0.0838795	0.252704	-0.005397	0	30.5992	0.150505	21.1495	0	0	上海市	12.1037	0.7276	-3.93229	0	26.9635	3	0	1	1
300398	2014	0	0	0.227459	0.130461	1	53.7975	0.107995	20.5419	0	0	上海市	11.5408	0.6815	-3.49184	0	27.8922	4	0	1	1
600819	2016	0	0.00731707	0.51733	0.127604	0	27.6882	0.028303	22.7333	3.13549	1	上海市	11.7066	0.6894	-4.07275	0	19.6788	5	0	1	1
688360	2022	0	0.0838795	0.61514	-0.098569	1	40.8067	0.035174	22.5885	1.38629	0	上海市	12.1037	0.7161	-3.95618	0	28.0773	4	1	0	1
600834	2018	0	0.0231541	0.459436	0.019815	0	58.432	0.011212	21.7286	3.21888	1	上海市	11.8898	0.696	-4.17942	2.07944	25.1609	10	1	0	1
600019	2016	0	0.00731707	0.509591	-0.061671	0	70.0493	0.03435	26.3142	2.83321	1	上海市	11.7066	0.8039	-3.19147	3.49651	26.05	5	0	1	1
300578	2020	0	0.027364	0.24416	0.088537	0	17.9808	0.072447	21.2767	1.38629	0	上海市	11.9627	0.6976	-3.66512	0	21.8484	12	1	0	1
603728	2020	0	0.027364	0.208918	0.027648	0	56.625	0.073169	21.7379	1.38629	0	上海市	11.9627	0.7081	-4.01994	0	12.0932	5	1	0	1
600202	2022	0	0.0838795	0.539151	0.069823	0	66.4965	0.043209	23.433	1.60944	0	上海市	12.1037	0.7144	-3.63076	0.693147	34.8765	10	0	0	1
600536	2021	0	0.0863859	0.566292	0.05679	0	35.1513	0.094408	22.1422	1.60944	0	上海市	12.0749	0.7529	-3.59542	1.38629	23.1153	5	0	0	1
600846	2014	0	0	0.639529	2.7089	0	23.3772	0.040236	22.6226	3.04452	1	上海市	11.5408	0.6959	-3.99554	0	23.2966	8	0	0	1
601727	2019	0	0.0347351	0.673506	1.35437	1	57.1714	0.020721	26.3264	2.48491	1	上海市	11.9401	0.7777	-3.18728	4.33073	37.7143	5	0	0	1
600503	2020	0	0.027364	0.332996	-0.679516	1	8.7344	0.022055	22.4575	2.94444	0	上海市	11.9627	0.7358	-3.99774	0	30.6165	13	1	0	1
600648	2019	0	0.0347351	0.687791	0.149076	0	53.0345	0.02646	24.2731	3.29584	1	上海市	11.9401	0.8086	-4.08471	0	16.0135	9	0	0	1
603003	2014	0	0	0.526	0.052138	0	57.9912	0.006097	21.2576	1.09861	0	上海市	11.5408	0.6547	-3.78328	0	16.5856	9	0	0	1
688180	2020	0	0.027364	0.271288	0.33939	0	20.9449	-0.208643	22.8024	0	0	上海市	11.9627	0.7385	-3.47048	0	30.2106	4	1	0	1
600875	2022	0	0.0838795	0.319376	0.008403	0	8.7344	0.074423	22.4839	2.48491	0	上海市	12.1037	0.7938	-3.95754	0.693147	27.5969	12	0	0	1
688281	2022	0	0.0838795	0.344271	-0.190258	0	35.0088	0.022996	22.7297	3.3322	1	上海市	12.1037	0.7182	-4.51286	0	61.4956	3	0	0	1
810	2022	0	0.0833333	0.585048	0.414095	0	46.497	0.021508	24.0906	1.79176	1	上海市	12.1037	0.6959	-3.75291	0	19.9849	16	0	0	1
300463	2022	0	0.0838795	0.174855	-0.055063	0	30.3718	0.011407	21.7353	2.48491	1	上海市	12.1037	0.7827	-4.29979	0	51.5483	9	0	0	1
603825	2021	0	0.0863859	0.574434	0.07968	1	47.4696	0.016192	25.6299	1.38629	0	上海市	12.0749	0.7459	-3.26527	0	19.9701	14	0	0	1
300609	2020	0	0.027364	0.091557	0.263879	1	32.4305	-0.007655	20.9366	1.38629	0	上海市	11.9627	0.737	-3.70771	0.693147	14.5402	12	1	0	1
600818	2016	0	0.00731707	0.364945	-0.054714	1	40.9182	0.083064	20.7331	3.13549	0	上海市	11.7066	0.6609	-3.96059	0	12.9269	5	0	0	1
301059	2022	0	0.0838795	0.143638	-0.10907	0	25.5263	0.027615	22.6537	1.38629	0	上海市	12.1037	0.8112	-3.75486	0	53.9407	4	1	1	1
600119	2017	0	0.0254734	0.56927	-0.085194	0	35.6371	-0.070288	21.417	2.99573	1	上海市	11.8018	0.6648	-3.91764	0	15.8257	10	0	0	1
603587	2020	0	0.027364	0.160571	0.438094	1	53.8616	0.15367	22.134	1.09861	0	上海市	11.9627	0.707	-3.87524	0	19.9307	3	1	0	1
2454	2018	0	0.0231541	0.39298	0.117907	0	43.8242	0.033287	22.4984	2.19722	0	上海市	11.8898	0.6258	-3.55741	1.09861	22.2716	5	1	0	1
600605	2018	0	0.0231541	0.418075	-0.421023	0	32.8305	0.0149	20.9003	3.29584	0	上海市	11.8898	0.7343	-4.14314	0	15.2856	9	1	0	1
600836	2014	0	0	0.81632	2.11728	0	26.21	0.009624	21.8642	3.04452	0	上海市	11.5408	0.7328	-3.94629	0	34.1424	4	0	0	1
600508	2018	0	0.0231541	0.349965	-0.059395	0	62.4298	0.039118	23.4228	2.89037	1	上海市	11.8898	0.7849	-3.87167	0	21.7578	2	1	1	1
2706	2018	0	0.0231541	0.187734	-0.17957	0	10.3901	0.102458	21.4963	1.60944	0	上海市	11.8898	0.7573	-3.88398	2.48491	26.75	5	1	0	1
871245	2022	0	0.0838795	0.684639	-0.402301	0	50.5688	-0.069918	24.4942	2.07944	0	上海市	12.1037	0.7202	-3.68672	0	15.4088	10	1	0	1
603730	2020	0	0.027364	0.289316	-0.258285	0	56.3722	0.071669	22.4254	1.38629	0	上海市	11.9627	0.7829	-3.91789	0	18.5113	5	1	0	1
603777	2017	0	0.0254734	0.364764	0.371731	0	56.8318	0.033774	21.8224	0.693147	0	上海市	11.8018	0.75	-3.74433	0	18.2671	9	0	0	1
600649	2017	0	0.0254734	0.461135	3.69733	0	46.4631	0.046773	24.3548	3.21888	1	上海市	11.8018	0.8297	-3.99117	0	10.1095	13	0	0	1
600827	2014	0	0	0.562769	0.166806	0	43.6736	0.029996	24.519	3.04452	1	上海市	11.5408	0.7601	-3.8022	0	11.5565	9	0	0	1
2935	2022	0	0.0838795	0.2723	-0.303189	1	15.8195	0.109754	21.9609	1.79176	0	上海市	12.1037	0.7453	-3.87022	0	28.9125	12	0	0	1
600610	2022	0	0.0838795	0.57846	-0.679516	0	30.083	-0.256986	21.2556	3.3673	1	上海市	12.1037	0.725	-4.30308	0	34.7256	3	0	1	1
600499	2021	0	0.0863859	0.722372	1.01732	0	53.0345	0.022047	24.487	3.3673	1	上海市	12.0749	0.8062	-4.12802	0	43.3861	9	1	0	1
603128	2018	0	0.0231541	0.280491	0.01584	0	41.3185	0.06145	22.4244	1.94591	1	上海市	11.8898	0.5943	-4.43337	0	26.005	10	1	0	1
600640	2020	0	0.027364	0.245356	0.76275	0	51.1579	0.002199	22.6126	3.3322	1	上海市	11.9627	0.7133	-4.27574	0	12.9986	12	1	0	1
600662	2017	0	0.0254734	0.414992	0.241339	0	45.0029	0.015461	22.5471	3.21888	1	上海市	11.8018	0.7283	-4.15683	0	15.0474	10	0	0	1
2947	2022	0	0.0838795	0.788032	-0.440331	0	45.2213	-0.092353	24.5332	2.07944	0	上海市	12.1037	0.7073	-3.59958	0	17.3116	10	1	0	1
688016	2020	0	0.027364	0.103261	0.253451	0	45.7124	0.155961	21.0425	0.693147	0	上海市	11.9627	0.727	-3.40043	0	26.3479	5	1	0	1
300642	2019	0	0.0347351	0.06245	0.285431	1	20.0363	0.125968	20.9436	1.09861	0	上海市	11.9401	0.7536	-3.70859	0	16.3152	4	0	0	1
600613	2014	0	0	0.113418	0.250741	0	24.585	0.080273	21.5358	3.13549	0	上海市	11.5408	0.6353	-4.00693	0	27.7271	4	0	0	1
600150	2019	0	0.0347351	0.524987	0.032885	0	51.1829	0.011645	24.5154	3.09104	1	上海市	11.9401	0.7189	-3.80285	0	29.0773	5	0	0	1
601607	2017	0	0.0254734	0.579458	-0.043211	0	27.1375	0.04301	25.2702	2.07944	1	上海市	11.8018	0.8422	-3.72007	0	30.4314	9	0	0	1
2184	2020	0	0.027364	0.46224	-0.018892	0	21.8383	0.067533	21.5765	2.63906	0	上海市	11.9627	0.7217	-3.92984	0.693147	23.3867	5	1	0	1
600315	2021	0	0.0863859	0.560393	0.067316	0	73.8197	0.021658	26.0572	0.693147	0	上海市	12.0749	0.8305	-3.21819	0	54.5288	3	1	1	1
600618	2017	0	0.0254734	0.359148	0.024265	0	46.5934	0.199697	22.2383	3.2581	1	上海市	11.8018	0.7191	-4.15703	1.09861	46.1422	4	0	1	1
600640	2017	0	0.0254734	0.257155	0.406546	0	51.1579	0.041482	22.5963	3.21888	1	上海市	11.8018	0.7365	-4.15604	0	11.0271	14	0	0	1
601519	2019	0	0.0347351	0.284047	0.518562	1	35.4577	0.002907	21.4415	2.19722	0	上海市	11.9401	0.7645	-3.87966	0	21.3464	12	0	0	1
2178	2019	0	0.0347351	0.489299	0.358035	0	17.4097	0.0056	21.4356	2.56495	0	上海市	11.9401	0.6635	-3.63918	0	31.7797	15	0	0	1
603683	2018	0	0.0231541	0.389623	0.477649	1	28.8687	0.019121	21.0058	0.693147	0	上海市	11.8898	0.6792	-3.55613	0	41.4628	4	1	1	1
600708	2017	0	0.0254734	0.799151	1.01366	1	35.2222	0.036711	24.7151	3.09104	1	上海市	11.8018	0.8413	-3.88455	0	28.6257	13	0	0	1
600662	2020	0	0.027364	0.481638	-0.072756	0	45.0029	0.00822	22.6483	3.3322	1	上海市	11.9627	0.7366	-4.27498	0	31.864	10	1	0	1
2497	2021	0	0.0863859	0.382067	0.127289	1	17.159	0.091439	23.3562	2.89037	0	上海市	12.0749	0.779	-3.95742	0	40.956	5	0	1	1
600626	2014	0	0	0.384018	-0.003819	0	31.0728	0.042595	22.1018	3.09104	1	上海市	11.5408	0.7345	-4.2745	0	37.0773	9	0	0	1
300208	2021	0	0.0863859	0.576378	0.036836	0	73.8197	0.045559	22.98	3.21888	1	上海市	12.0749	0.662	-4.10275	0	13.2082	5	0	0	1
2722	2021	0	0.0863859	0.773676	0.498059	0	30.4926	0.018703	25.5889	3.3322	1	上海市	12.0749	0.6842	-3.83663	0	22.6751	8	1	0	1
300398	2017	0	0.0254734	0.327059	0.493645	1	45.888	0.029996	21.7977	1.38629	0	上海市	11.8018	0.7106	-3.74311	0	35.585	4	0	1	1
603009	2014	0	0	0.510328	0.177018	0	52.8229	0.049036	20.6469	0	0	上海市	11.5408	0.7279	-3.50801	0	14.161	5	0	0	1
600754	2019	0	0.0347351	0.630706	-0.077864	0	50.3172	0.032904	24.3836	3.17805	1	上海市	11.9401	0.7906	-4.02625	0	14.7221	11	0	0	1
603009	2017	0	0.0254734	0.331834	0.345799	0	42.9266	0.036186	21.4294	1.38629	0	上海市	11.8018	0.7495	-3.71867	0	21.9705	5	0	0	1
600530	2018	0	0.0231541	0.314336	0.143641	0	18.3569	-0.256986	21.0836	2.89037	0	上海市	11.8898	0.6461	-3.9251	0	40.1513	4	1	0	1
600019	2015	0	0	0.478281	0.004265	0	73.8197	0.00305	26.1791	2.77259	1	上海市	11.6008	0.7888	-3.1665	3.63759	32.3778	5	0	1	1
600651	2014	0	0	0.456776	-0.054689	0	21.8515	0.014025	22.4358	3.21888	1	上海市	11.5408	0.7092	-4.28816	0.693147	24.3906	5	0	0	1
603619	2019	0	0.0347351	0.564097	0.274673	0	36.5924	0.003168	22.4143	1.09861	0	上海市	11.9401	0.6139	-3.79792	0	29.832	2	0	0	1
601728	2022	0	0.0838795	0.672961	0.425654	1	47.7676	-0.008031	26.3264	2.70805	1	上海市	12.1037	0.7917	-3.24327	3.98898	29.9059	5	0	0	1
603790	2019	0	0.0347351	0.10199	-0.099269	1	25.65	0.089895	21.0076	0.693147	0	上海市	11.9401	0.7489	-3.87635	0	40.3795	4	0	1	1
601611	2018	0	0.0231541	0.86829	0.125981	0	61.776	0.011873	25.2719	1.09861	1	上海市	11.8898	0.834	-3.21963	0.693147	50.4492	8	1	0	1
300479	2021	0	0.0863859	0.45693	0.212272	0	28.9282	0.069566	21.9105	1.60944	0	上海市	12.0749	0.7244	-3.90827	1.38629	22.7335	5	0	0	1
2386	2022	0	0.0838795	0.23833	-0.050381	0	31.812	0.057186	20.5689	1.94591	0	上海市	12.1037	0.73	-3.6161	0.693147	56.9517	12	0	1	1
2111	2021	0	0.0863859	0.249415	-0.003738	0	56.0637	0.086417	21.9043	1.60944	0	上海市	12.0749	0.7477	-4.06801	1.09861	24.7714	5	0	0	1
2346	2016	0	0.00731707	0.146175	0.700469	0	62.5186	0.011987	21.3827	1.94591	0	上海市	11.7066	0.6919	-3.47474	0	17.4115	5	0	0	1
300171	2018	0	0.0231541	0.335085	0.277876	1	61.25	0.018593	22.2683	2.07944	0	上海市	11.8898	0.7844	-4.15737	0	22.732	5	1	0	1
603256	2019	0	0.0347351	0.247977	-0.043469	0	73.8197	0.054997	21.3627	0	0	上海市	11.9401	0.7734	-3.953	0	21.3013	5	0	1	1
600653	2017	0	0.0254734	0.758863	0.515304	0	12.7974	-0.055722	23.0198	3.3322	1	上海市	11.8018	0.7277	-4.38065	0	32.9992	9	0	0	1
601702	2020	0	0.027364	0.467137	0.372173	0	55.1411	0.049895	22.3327	0	0	上海市	11.9627	0.7513	-3.63784	0	25.1041	5	1	1	1
600604	2019	0	0.0347351	0.585484	5.36654	0	45.0789	0.014714	23.6254	3.3322	1	上海市	11.9401	0.8431	-4.21183	0	17.5315	13	0	0	1
603579	2020	0	0.027364	0.440633	0.168743	0	28.9289	0.061339	21.8052	1.38629	0	上海市	11.9627	0.7273	-3.86349	0.693147	24.2232	5	1	0	1
603987	2019	0	0.0347351	0.284465	0.251519	0	41.3637	0.065936	22.0503	1.38629	0	上海市	11.9401	0.7546	-3.99313	0	21.0586	5	0	0	1
2045	2022	0	0.0838795	0.505561	0.635637	0	54.1623	0.001677	21.551	3.3673	0	上海市	12.1037	0.728	-4.36803	0	22.3697	9	1	0	1
601200	2018	0	0.0231541	0.512191	0.206975	0	46.463	0.044851	23.4332	0.693147	1	上海市	11.8898	0.7227	-3.67074	0	22.7105	16	1	0	1
595	2021	0	0.0863859	0.454427	-0.40262	1	37.3793	0.01026	22.7842	3.21888	1	上海市	12.0749	0.6746	-4.11111	0	28.8753	8	0	0	1
688129	2020	0	0.027364	0.107971	0.151503	1	44.46	0.088414	20.6025	0	0	上海市	11.9627	0.7774	-3.62129	0	36.1865	4	1	1	1
300327	2014	0	0	0.091592	0.000555	0	30.9779	0.048993	20.2721	1.09861	0	上海市	11.5408	0.7189	-3.76595	1.60944	16.9496	5	0	0	1
300675	2021	0	0.0863859	0.396799	0.904998	1	30.611	0.013032	20.5323	2.07944	0	上海市	12.0749	0.7259	-3.81032	1.09861	28.7172	12	1	0	1
300491	2022	0	0.0838795	0.768295	0.729527	0	17.4012	0.00764	25.0827	3.13549	1	上海市	12.1037	0.7062	-4.04509	2.30259	17.1971	5	0	0	1
600838	2019	0	0.0347351	0.078378	1.10448	0	19.592	0.068527	21.091	3.2581	1	上海市	11.9401	0.7605	-4.12593	0	9.2197	9	0	0	1
603128	2019	0	0.0347351	0.348143	0.10717	0	41.3185	0.058507	22.5809	2.07944	1	上海市	11.9401	0.6152	-4.47017	0	24.8689	10	0	0	1
603232	2017	0	0.0254734	0.130527	2.83864	0	14.5574	0.105802	20.3095	0	0	上海市	11.8018	0.7235	-3.73267	0	22.73	12	0	0	1
600654	2015	0	0	0.546229	1.13605	0	41.1511	0.043726	22.5805	3.2581	0	上海市	11.6008	0.7165	-4.27632	0	21.329	12	0	0	1
600320	2020	0	0.027364	0.784731	0.531756	0	17.4012	0.005246	25.0968	3.04452	1	上海市	11.9627	0.7931	-3.96182	2.83321	20.119	5	1	0	1
600517	2014	0	0	0.523742	0.943877	0	25.4309	0.058263	22.3805	2.48491	1	上海市	11.5408	0.7865	-3.83796	0.693147	30.3804	5	0	0	1
600641	2018	0	0.0231541	0.228499	0.059125	0	28.1582	0.121395	22.8041	3.2581	0	上海市	11.8898	0.7369	-4.23042	0	10.1075	13	1	0	1
301103	2022	0	0.0838795	0.443108	0.183258	0	57.8251	0.104079	23.29	2.07944	0	上海市	12.1037	0.7987	-3.68277	0	15.649	4	0	0	1
603565	2020	0	0.027364	0.550012	0.191927	0	63.406	0.088532	23.1709	0	0	上海市	11.9627	0.7182	-3.53142	0	17.6822	10	1	0	1
601231	2019	0	0.0347351	0.529622	-0.01173	0	73.8197	0.057508	23.8103	2.07944	0	上海市	11.9401	0.7859	-3.71064	1.60944	16.1136	5	0	0	1
300245	2017	0	0.0254734	0.101152	0.22415	1	11.3862	0.021009	21.1457	1.94591	0	上海市	11.8018	0.709	-3.73189	0.693147	17.5644	12	0	0	1
600115	2018	0	0.0231541	0.749321	-0.191416	0	35.0641	0.012422	26.1903	3.09104	1	上海市	11.8898	0.783	-3.45539	0	36.9169	10	1	0	1
600824	2014	0	0	0.303715	-0.252456	0	39.0404	0.072391	21.7156	3.04452	1	上海市	11.5408	0.764	-3.97867	0	18.782	9	0	0	1
300008	2020	0	0.027364	0.191523	-0.30944	0	12.4998	0.012881	21.4357	2.48491	0	上海市	11.9627	0.6175	-3.87919	1.60944	29.1753	8	1	0	1
600638	2019	0	0.0347351	0.717755	2.53212	0	17.9242	-0.035853	23.4397	3.29584	0	上海市	11.9401	0.7712	-4.19015	0	14.7776	13	0	0	1
2282	2022	0	0.0838795	0.360581	1.08279	0	50.4393	-0.069545	24.4427	3.3673	1	上海市	12.1037	0.7405	-4.13593	0	24.9193	4	0	0	1
300616	2022	0	0.0838795	0.39576	-0.041243	0	44.9797	0.070625	21.485	1.79176	0	上海市	12.1037	0.6823	-3.88311	0	23.653	10	1	0	1
300126	2016	0	0.00731707	0.20138	-0.481342	1	26.4413	0.004804	20.9825	1.94591	0	上海市	11.7066	0.581	-3.71334	0	23.0883	5	0	0	1
600676	2018	0	0.0231541	0.320509	-0.02957	0	31.9178	0.040767	22.9396	3.2581	1	上海市	11.8898	0.6838	-4.14475	0	22.2054	10	1	0	1
688416	2022	0	0.0838795	0.116375	0.027239	0	51.3963	0.069758	21.0102	0	1	上海市	12.1037	0.7278	-3.47665	0	20.8182	4	0	0	1
2401	2017	0	0.0254734	0.577289	1.46816	0	50.0111	0.041886	21.3769	2.07944	1	上海市	11.8018	0.799	-3.75424	1.09861	14.9712	12	0	0	1
688098	2020	0	0.027364	0.078049	-0.679516	0	21.9827	0.085421	21.1383	0.693147	0	上海市	11.9627	0.7301	-3.8511	0	34.4563	4	1	0	1
2506	2018	0	0.0231541	0.772221	0.408696	1	28.1019	0.003001	23.6584	2.19722	0	上海市	11.8898	0.682	-3.68827	2.3979	27.8183	5	1	0	1
600622	2015	0	0	0.62387	0.110915	1	12.1324	0.031688	22.951	3.17805	1	上海市	11.6008	0.7984	-4.0642	0	14.7552	13	0	0	1
600820	2014	0	0	0.728638	0.528856	0	43.4608	0.024063	24.7977	3.04452	1	上海市	11.5408	0.7317	-3.74772	0	15.1973	8	0	0	1
2661	2021	0	0.0863859	0.262103	-0.135758	1	31.5554	0.025889	20.651	3.3322	0	上海市	12.0749	0.6501	-4.14863	0	33.1059	5	0	0	1
2189	2021	0	0.0863859	0.597199	0.089658	0	21.7612	0.073862	22.948	0.693147	0	上海市	12.0749	0.7409	-4.22434	0	31.3756	5	0	0	1
300336	2016	0	0.00731707	0.36306	0.466476	1	24.5559	0.059284	22.2151	1.60944	0	上海市	11.7066	0.8294	-3.63671	0	20.1171	20	0	0	1
600665	2016	0	0.00731707	0.848596	3.0993	0	56.5151	0.011855	23.6742	3.17805	1	上海市	11.7066	0.7492	-4.04653	0	11.2947	13	0	0	1
300469	2017	0	0.0254734	0.642628	0.623571	1	31.1016	0.026955	20.9199	1.09861	0	上海市	11.8018	0.7157	-3.86562	1.38629	27.7671	12	0	0	1
2486	2017	0	0.0254734	0.352762	0.044295	1	19.6142	0.012095	21.1146	2.07944	0	上海市	11.8018	0.6894	-3.72853	0	48.8986	3	0	0	1
2580	2021	0	0.0863859	0.38354	0.276357	1	59.5265	0.067853	21.5321	0	0	上海市	12.0749	0.8059	-3.48666	2.19722	27.0002	5	0	0	1
300398	2020	0	0.027364	0.473012	0.00824	0	33.5742	0.043178	22.4352	1.94591	0	上海市	11.9627	0.7536	-3.87785	0	40.7591	4	1	1	1
300345	2022	0	0.0838795	0.368713	-0.288606	1	26.1066	-0.09438	20.64	3.3673	0	上海市	12.1037	0.6772	-4.18698	0	19.4738	5	0	0	1
2382	2022	0	0.0838795	0.181416	-0.05811	1	19.0192	0.051149	21.4855	0	0	上海市	12.1037	0.7273	-3.72315	0	39.9023	5	0	0	1
600615	2015	0	0	0.241343	0.41537	1	31.9202	0.012146	20.2596	3.17805	0	上海市	11.6008	0.6941	-3.88367	0	10.0581	5	0	0	1
600827	2017	0	0.0254734	0.545111	0.156722	0	45.6206	0.019199	24.5226	3.17805	1	上海市	11.8018	0.7542	-3.92153	0	7.8361	9	0	0	1
603579	2017	0	0.0254734	0.36758	0.40616	0	28.5714	0.1036	21.5059	0	0	上海市	11.8018	0.7305	-3.7247	0	21.8297	5	0	0	1
603777	2019	0	0.0347351	0.38476	0.240286	0	58.1198	0.003618	21.7763	1.38629	0	上海市	11.9401	0.7914	-3.82201	0	27.2291	9	0	0	1
300328	2021	0	0.0863859	0.213788	0.550561	1	34.2652	0.079099	21.3995	1.60944	0	上海市	12.0749	0.6755	-3.59618	0.693147	22.3787	5	1	0	1
300020	2022	0	0.0838795	0.594718	0.046452	0	19.469	0.043868	22.5073	1.09861	0	上海市	12.1037	0.7405	-3.67732	1.09861	14.8559	5	1	0	1
2116	2019	0	0.0347351	0.676747	0.995732	0	51.9048	0.01362	22.1826	2.56495	1	上海市	11.9401	0.7796	-3.83619	1.60944	29.1241	15	0	0	1
1872	2022	0	0.0838795	0.463	0.177064	1	42.7309	-0.003859	21.5085	1.38629	0	上海市	12.1037	0.7384	-3.7649	0	29.8468	5	1	0	1
600678	2021	0	0.0863859	0.273835	0.294853	0	41.1738	0.024627	22.3762	3.3322	1	上海市	12.0749	0.7344	-4.27796	0	20.1552	14	0	1	1
600605	2016	0	0.00731707	0.534006	-0.341432	0	32.8305	0.020043	20.9371	3.21888	0	上海市	11.7066	0.746	-4.06778	0	22.7012	9	0	0	1
300170	2020	0	0.027364	0.366787	-0.061102	0	8.7344	0.011777	22.3753	2.30259	0	上海市	11.9627	0.7338	-3.87795	0	22.2789	12	1	0	1
300466	2022	0	0.0838795	0.364971	0.090029	0	58.432	0.029575	21.6824	3.3673	1	上海市	12.1037	0.7481	-4.33671	0.693147	56.7752	10	1	0	1
688560	2021	0	0.0863859	0.368773	-0.092861	0	26.3844	0.090643	25.8637	2.77259	1	上海市	12.0749	0.7843	-3.95769	1.60944	39.1407	10	0	1	1
605580	2022	0	0.0838795	0.333521	-0.119996	0	28.3031	0.098515	25.9262	2.83321	1	上海市	12.1037	0.7785	-3.97883	1.60944	27.3152	10	1	1	1
600151	2014	0	0	0.56576	1.40249	0	30.2637	0.005492	22.8908	2.83321	1	上海市	11.5408	0.6747	-3.78697	0.693147	21.8843	5	0	0	1
2729	2021	0	0.0863859	0.403229	0.454372	0	22.8116	0.003885	22.6817	3.21888	0	上海市	12.0749	0.7637	-4.11418	0	22.7925	13	0	0	1
1201	2021	0	0.0863859	0.336454	0.99825	1	28.3698	-0.083772	21.5413	1.94591	0	上海市	12.0749	0.7415	-3.92733	0	27.0711	5	1	0	1
600490	2016	0	0.00731707	0.160693	-0.213883	0	24.7508	0.02613	22.2503	2.63906	0	上海市	11.7066	0.6365	-3.79718	0	15.6298	5	0	1	1
600754	2016	0	0.00731707	0.676035	-0.029934	0	50.3172	0.016265	24.5119	3.04452	1	上海市	11.7066	0.7574	-3.88349	0	12.9234	11	0	0	1
300247	2022	0	0.0838795	0.373059	-0.092598	0	34.3444	0.065307	22.4815	2.63906	0	上海市	12.1037	0.7269	-4.15756	0	19.0889	5	0	0	1
600278	2014	0	0	0.475559	-0.055422	0	70.1617	0.02745	22.5345	2.70805	1	上海市	11.5408	0.7445	-3.797	0	15.5203	9	0	0	1
600895	2018	0	0.0231541	0.545446	0.981369	1	50.7549	0.025329	23.7019	3.13549	1	上海市	11.8898	0.7567	-3.96342	0	16.602	21	1	0	1
300501	2019	0	0.0347351	0.38263	0.07321	1	37.0664	0.053232	20.9342	1.38629	0	上海市	11.9401	0.7626	-3.62742	0	31.0807	4	0	0	1
600679	2019	0	0.0347351	0.206223	-0.00703	0	29.1783	0.022072	21.3319	3.29584	1	上海市	11.9401	0.6744	-4.15025	0	20.3384	5	0	0	1
600833	2015	0	0	0.36341	-0.01486	0	23.3923	0.033467	20.9304	3.09104	1	上海市	11.6008	0.7293	-3.98694	0	20.363	9	0	0	1
603991	2018	0	0.0231541	0.400119	0.221629	0	44.8864	0.046711	20.517	0.693147	0	上海市	11.8898	0.6828	-3.56787	0	36.2811	4	0	1	1
301081	2021	0	0.0863859	0.132001	0.179791	0	45.7124	0.178785	21.2849	1.09861	0	上海市	12.0749	0.7977	-3.4659	0	19.2262	5	1	0	1
600210	2017	0	0.0254734	0.551272	-0.24289	0	26.0565	0.05681	23.0296	2.94444	0	上海市	11.8018	0.7359	-3.86011	0	25.6729	4	0	1	1
300933	2021	0	0.0863859	0.486525	0.191101	0	10.4226	0.058459	22.5249	1.94591	0	上海市	12.0749	0.6738	-3.87712	0	20.8184	5	1	0	1
600650	2015	0	0	0.235908	0.099505	0	38.5393	0.05404	22.3236	3.13549	1	上海市	11.6008	0.6772	-4.0378	0	11.7113	10	0	0	1
603619	2020	0	0.027364	0.622644	0.114087	0	36.5924	-0.096564	22.3417	1.38629	0	上海市	11.9627	0.6308	-3.83788	0	28.251	2	1	0	1
300184	2022	0	0.0838795	0.265173	-0.221764	0	24.7616	0.078563	21.7328	0	0	上海市	12.1037	0.7291	-4.01965	0	30.9492	3	0	0	1
300493	2017	0	0.0254734	0.539061	-0.046281	0	31.875	0.050183	20.8093	1.09861	0	上海市	11.8018	0.704	-3.73116	0	12.9057	12	0	0	1
300908	2021	0	0.0863859	0.664557	0.49889	1	27.5924	0.011178	22.4938	1.60944	0	上海市	12.0749	0.652	-3.87745	0	54.4007	2	0	0	1
300236	2018	0	0.0231541	0.167743	0.166394	0	19.8462	0.004004	21.1506	2.07944	0	上海市	11.8898	0.8	-3.65241	1.09861	46.6909	4	1	1	1
600586	2021	0	0.0863859	0.870246	-0.679516	0	25.7812	-0.256986	22.0806	2.3979	0	上海市	12.0749	0.7608	-4.03397	0	20.0607	16	0	1	1
600616	2015	0	0	0.200235	0.403432	0	34.8805	0.028555	21.6256	3.17805	1	上海市	11.6008	0.7507	-4.05315	0	39.951	3	0	0	1
3035	2021	0	0.0863859	0.343212	0.436341	0	40.5	0.199697	23.6157	0	1	上海市	12.0749	0.7243	-3.77286	1.09861	10.2039	10	1	0	1
603200	2019	0	0.0347351	0.248619	0.779589	1	46.094	0.037502	20.7951	1.09861	0	上海市	11.9401	0.7829	-4.04923	1.38629	22.5983	16	0	0	1
603056	2019	0	0.0347351	0.528128	0.140283	1	71.9871	0.03771	22.949	0.693147	0	上海市	11.9401	0.8196	-3.54429	3.2581	31.7777	10	0	0	1
2151	2022	0	0.0838795	0.82589	-0.27672	0	35.2222	0.002559	24.9354	3.29584	1	上海市	12.1037	0.7624	-4.03833	0	20.9534	13	0	0	1
603650	2020	0	0.027364	0.429989	-0.021128	0	50.269	0.093068	22.2458	1.09861	0	上海市	11.9627	0.7759	-3.63712	0.693147	33.6956	4	1	1	1
603197	2018	0	0.0231541	0.672213	0.13108	0	22.0343	0.06514	21.858	0.693147	0	上海市	11.8898	0.7455	-3.986	0	18.7383	5	1	0	1
831726	2022	0	0.0838795	0.393427	0.040365	1	37.3402	0.197246	22.0442	0.693147	0	上海市	12.1037	0.728	-3.75296	0	32.0999	19	0	0	1
1896	2021	0	0.0863859	0.511127	-0.061097	0	26.0565	0.049563	23.2214	3.13549	0	上海市	12.0749	0.7028	-4.0079	0	22.3619	4	0	1	1
600503	2018	0	0.0231541	0.46784	1.14192	0	8.7344	-0.000375	22.7065	2.83321	0	上海市	11.8898	0.8267	-3.91352	0	14.8764	13	1	0	1
603020	2019	0	0.0347351	0.132282	-0.061375	1	35.3813	0.050676	21.6771	1.60944	0	上海市	11.9401	0.8037	-4.0964	0	49.8432	3	0	0	1
600119	2016	0	0.00731707	0.578681	2.35809	0	35.6371	0.053056	21.7967	2.94444	1	上海市	11.7066	0.6864	-3.90306	0	17.5913	10	0	0	1
603501	2020	0	0.027364	0.491123	-0.011963	0	32.2078	0.118471	23.8433	1.38629	0	上海市	11.9627	0.6922	-3.58654	1.09861	22.9709	5	1	0	1
300558	2022	0	0.0838795	0.556587	0.188661	0	58.4939	0.031697	23.2968	2.48491	0	上海市	12.1037	0.6797	-3.92223	0	42.8488	5	1	0	1
300074	2017	0	0.0254734	0.240708	0.819117	0	12.0398	0.021016	21.1876	2.07944	0	上海市	11.8018	0.7258	-3.65628	0	19.8199	12	0	0	1
300180	2020	0	0.027364	0.36882	0.125227	0	9.0659	-0.060125	22.8096	2.30259	0	上海市	11.9627	0.7428	-3.87022	0	35.2906	4	1	1	1
600320	2016	0	0.00731707	0.728936	-0.096168	0	28.8281	0.005053	24.8312	2.83321	1	上海市	11.7066	0.7717	-3.8607	1.79176	18.442	5	0	0	1
600355	2022	0	0.0838795	0.568572	-0.362067	0	35.1553	0.084537	22.1704	1.79176	0	上海市	12.1037	0.7409	-3.63597	1.60944	20.0922	5	0	0	1
2028	2017	0	0.0254734	0.335728	0.723425	1	17.9948	0.04084	22.6387	2.63906	0	上海市	11.8018	0.7693	-3.8352	2.07944	16.6525	5	0	0	1
603499	2017	0	0.0254734	0.246624	0.145794	1	47.0925	0.068181	20.3261	0	0	上海市	11.8018	0.7799	-3.41563	0	20.2783	4	0	0	1
688161	2021	0	0.0863859	0.266083	0.211105	0	22.2704	-0.008982	21.7783	2.3979	0	上海市	12.0749	0.7953	-3.82212	0	13.5112	4	0	0	1
2349	2021	0	0.0863859	0.766554	-0.062105	1	58	0.022173	22.4017	0.693147	0	上海市	12.0749	0.6594	-3.71795	0	42.1286	14	1	0	1
2576	2022	0	0.0818314	0.763307	2.5231	0	59.4	-0.011192	24.1314	0.693147	1	上海市	12.1037	0.6962	-3.66686	4.35671	19.3938	5	1	0	1
600843	2016	0	0.00731707	0.370158	0.039637	1	10.9371	0.04608	21.9778	3.13549	1	上海市	11.7066	0.7412	-4.07082	0	15.5947	5	0	0	1
603885	2016	0	0.00731707	0.554365	-0.281956	0	63.1209	0.072003	23.5773	0.693147	0	上海市	11.7066	0.7008	-3.49686	0	34.9111	10	0	0	1
603378	2018	0	0.0231541	0.484035	0.004073	1	25.8727	0.023094	21.6567	0.693147	0	上海市	11.8898	0.7341	-3.49513	0	35.4184	4	1	1	1
300262	2019	0	0.0347351	0.605352	-0.679516	0	41.7162	0.001184	22.4893	2.19722	0	上海市	11.9401	0.8256	-3.95749	2.63906	31.1381	16	0	0	1
600104	2019	0	0.0347351	0.645793	0.238196	0	71.2377	0.041549	26.3264	3.13549	1	上海市	11.9401	0.8165	-3.18728	4.2485	26.9294	5	0	0	1
600679	2016	0	0.00731707	0.259048	-0.001216	0	27.6368	0.033824	21.2872	3.17805	1	上海市	11.7066	0.6804	-4.02611	0	11.2602	5	0	0	1
2346	2018	0	0.0231541	0.192474	-0.226169	0	62.5186	0.022991	21.6506	2.19722	0	上海市	11.8898	0.7203	-3.57475	0	22.9228	5	1	0	1
2451	2016	0	0.00731707	0.620558	-0.30637	1	59.7905	0.004632	21.2958	1.94591	0	上海市	11.7066	0.5723	-3.86692	0	9.267	5	0	0	1
600820	2015	0	0	0.731488	0.860896	0	43.4608	0.023921	24.8646	3.09104	1	上海市	11.6008	0.7288	-3.77364	0	30.139	8	0	0	1
600602	2019	0	0.0347351	0.29792	0.133141	0	28.0285	0.045494	22.536	3.3673	1	上海市	11.9401	0.7066	-4.43698	1.60944	15.4006	12	0	0	1
2454	2015	0	0	0.387265	0.750744	0	43.439	0.078926	22.198	1.79176	0	上海市	11.6008	0.7083	-3.43645	0	20.9747	5	0	0	1
300506	2021	0	0.0863859	0.808374	-0.177899	0	40.0958	-0.046359	26.3264	3.21888	1	上海市	12.0749	0.7747	-3.51137	1.38629	27.2612	10	1	0	1
603899	2016	0	0.00731707	0.265584	-0.049249	0	58.2609	0.140437	21.9549	0.693147	0	上海市	11.7066	0.7673	-3.47	0	32.0596	4	0	0	1
600843	2018	0	0.0231541	0.393852	0.136838	1	10.9371	0.038235	22.145	3.21888	1	上海市	11.8898	0.7054	-4.15548	0	23.6904	5	1	0	1
300171	2017	0	0.0254734	0.293182	0.293947	1	61.25	0.031147	22.1972	1.94591	0	上海市	11.8018	0.7228	-4.11644	0	23.204	5	0	0	1
600073	2017	0	0.0254734	0.512717	0.134681	0	31.8201	0.041279	23.1461	3.04452	1	上海市	11.8018	0.7305	-3.93307	0	34.6275	3	0	0	1
600628	2015	0	0	0.457015	0.159316	0	25.2115	0.012975	22.2887	3.13549	1	上海市	11.6008	0.8282	-4.23756	0	30.3091	9	0	0	1
300017	2017	0	0.0254734	0.223136	0.162641	1	17.4037	0.079588	23.0518	2.19722	0	上海市	11.8018	0.8051	-3.81886	0	23.903	12	0	0	1
600649	2014	0	0	0.589833	0.733217	1	45.6146	0.047844	24.4519	3.09104	1	上海市	11.5408	0.6155	-3.85432	0	16.0767	13	0	0	1
603885	2015	0	0	0.74164	-0.216954	0	71.3211	0.076695	23.3189	0	0	上海市	11.6008	0.719	-3.48048	0	18.6974	10	0	0	1
600623	2018	0	0.0231541	0.560797	-0.005733	0	42.8389	0.037455	24.5536	3.29584	1	上海市	11.8898	0.7855	-3.99579	0.693147	41.9897	4	1	1	1
600824	2017	0	0.0254734	0.236371	-0.238414	0	39.0404	0.047057	21.7762	3.17805	1	上海市	11.8018	0.7596	-4.10201	0	33.1355	9	0	0	1
688278	2021	0	0.0863859	0.557293	0.083421	1	26.7948	0.059947	22.7074	1.38629	0	上海市	12.0749	0.7538	-4.1135	0	39.1528	10	0	0	1
603730	2019	0	0.0347351	0.290258	-0.221046	0	56.2431	0.118877	22.3856	1.09861	0	上海市	11.9401	0.7889	-3.87796	0	19.0794	5	0	0	1
300469	2018	0	0.0231541	0.649625	1.53782	0	30.0231	0.037346	21.0418	1.38629	0	上海市	11.8898	0.6947	-3.92034	1.60944	30.0381	12	1	0	1
601816	2022	0	0.0838795	0.77845	0.822418	0	8.8884	0.005611	23.0438	2.56495	0	上海市	12.1037	0.7125	-3.89931	1.60944	26.6524	5	0	0	1
300080	2022	0	0.0838795	0.199614	0.016037	1	34.306	0.012216	21.8036	2.56495	0	上海市	12.1037	0.7008	-3.70341	0	30.4486	4	0	1	1
600754	2015	0	0	0.686436	-0.107115	0	50.3172	0.023736	24.0201	2.99573	1	上海市	11.6008	0.7297	-3.92304	0	7.9791	11	0	0	1
300509	2022	0	0.0838795	0.495083	0.2017	0	33.1416	0.036836	25.3976	3.21888	0	上海市	12.1037	0.8446	-3.88777	0	25.3987	4	1	0	1
600629	2015	0	0	0.816329	-0.540505	0	51.0001	0.038204	22.1556	3.13549	1	上海市	11.6008	0.6746	-4.07569	0	17.3865	15	0	0	1
2451	2014	0	0	0.569306	0.823567	0	61.612	0.01948	21.1808	1.60944	0	上海市	11.5408	0.6983	-3.77558	0	17.5788	5	0	0	1
603056	2020	0	0.027364	0.504991	0.166024	1	71.9871	0.058062	23.1415	1.09861	0	上海市	11.9627	0.7866	-3.57337	0	31.6285	10	1	0	1
603383	2021	0	0.0863859	0.378917	0.350467	0	34.3444	0.081989	22.4192	2.56495	0	上海市	12.0749	0.7302	-4.11791	0	14.2721	5	0	0	1
300737	2021	0	0.0863859	0.703702	4.26969	0	29.6053	0.042029	22.6294	0	0	上海市	12.0749	0.7958	-3.9154	2.07944	19.5282	5	1	1	1
688133	2020	0	0.027364	0.214063	0.247025	0	10.8519	0.05507	21.3387	0	0	上海市	11.9627	0.8365	-3.63086	0.693147	14.4326	15	1	0	1
603887	2020	0	0.027364	0.527565	0.427367	1	21.8696	0.045721	22.8733	1.60944	0	上海市	11.9627	0.8152	-4.06772	0	25.715	12	1	0	1
2572	2021	0	0.0863859	0.317193	1.03402	0	12.4998	0.010795	21.6197	2.56495	0	上海市	12.0749	0.6589	-3.93275	0.693147	57.0474	8	1	0	1
600602	2016	0	0.00731707	0.250344	0.012066	0	28.8912	0.059741	22.3658	3.29584	1	上海市	11.7066	0.7257	-4.31794	1.94591	22.5345	12	0	0	1
603580	2017	0	0.0254734	0.106803	-0.045391	1	33.7483	0.070716	19.9899	0	0	上海市	11.8018	0.7567	-3.68531	0	26.4898	4	0	1	1
2565	2019	0	0.0347351	0.299147	0.117385	0	22.2669	-0.063213	21.8407	2.19722	0	上海市	11.9401	0.8195	-3.74521	0	51.8033	4	0	1	1
2178	2018	0	0.0231541	0.486363	0.260628	0	17.4097	-0.149436	21.4193	2.48491	0	上海市	11.8898	0.8293	-3.59783	0	34.3677	15	1	0	1
2669	2014	0	0	0.197794	0.209681	1	17.9721	0.090134	20.4691	1.09861	0	上海市	11.5408	0.6542	-4.04008	0	52.8535	4	0	1	1
2058	2017	0	0.0254734	0.158761	0.472403	0	24.4135	0.012631	19.9899	2.48491	0	上海市	11.8018	0.6773	-3.72785	0	41.509	6	0	0	1
300170	2018	0	0.0231541	0.230191	-0.051737	0	10.6886	0.10166	22.0631	2.07944	0	上海市	11.8898	0.7348	-3.7935	0.693147	22.9777	12	1	0	1
600624	2017	0	0.0254734	0.502988	-0.025616	1	18.7434	0.020368	21.5977	3.21888	1	上海市	11.8018	0.645	-4.21129	0	32.3584	21	0	0	1
600649	2019	0	0.0347351	0.485428	4.59694	0	46.4631	0.016015	24.4078	3.29584	1	上海市	11.9401	0.7994	-4.06206	0	12.2589	13	0	0	1
600597	2016	0	0.00731707	0.616914	-0.087831	0	54.35	0.041994	23.5008	2.70805	1	上海市	11.7066	0.7803	-3.90445	0	44.3766	3	0	0	1
601616	2014	0	0	0.168839	-0.09729	0	27.9068	0.013485	21.8502	1.38629	0	上海市	11.5408	0.7397	-3.42565	0	26.9132	5	0	0	1
600081	2016	0	0.00731707	0.649196	0.505347	0	65	0.049344	22.2782	2.99573	1	上海市	11.7066	0.6482	-3.91747	0	25.5638	5	0	0	1
600836	2019	0	0.0347351	0.745099	0.023412	1	27.2301	-0.033603	21.883	3.2581	0	上海市	11.9401	0.5922	-4.14711	0	31.5195	4	0	0	1
300462	2016	0	0.00731707	0.263588	0.230116	1	38.7561	0.064381	20.4375	0.693147	0	上海市	11.7066	0.7388	-3.59482	0	17.926	5	0	0	1
300286	2019	0	0.0347351	0.323436	-0.00821	1	18.2303	0.101049	20.8374	2.07944	0	上海市	11.9401	0.8206	-3.69494	2.3979	32.4182	6	0	0	1
688013	2021	0	0.0863859	0.134628	0.412885	1	44.46	0.094098	20.7214	0.693147	0	上海市	12.0749	0.763	-3.67892	0	20.0696	4	1	0	1
2079	2022	0	0.0838795	0.680953	-0.030345	0	46.9787	-0.02452	23.0624	3.3673	1	上海市	12.1037	0.694	-4.55826	0	23.314	3	1	0	1
600272	2020	0	0.027364	0.500893	-0.101219	0	26.5061	0.012368	20.7658	2.99573	1	上海市	11.9627	0.7216	-4.12519	0	16.7604	9	1	0	1
600826	2017	0	0.0254734	0.268351	0.048268	0	51.4183	0.068753	22.2939	3.17805	1	上海市	11.8018	0.7251	-4.1176	0	14.933	9	0	0	1
2706	2014	0	0	0.242614	-0.181343	1	9.6491	0.096534	20.7613	0	0	上海市	11.5408	0.7135	-3.64455	0	19.2464	5	0	0	1
600561	2021	0	0.0863859	0.167556	5.25375	0	28.4363	0.041121	22.9389	3.3673	0	上海市	12.0749	0.7084	-4.34478	0	32.3562	13	0	0	1
600689	2018	0	0.0231541	0.360166	0.033005	0	25.9508	0.015184	20.4157	3.2581	1	上海市	11.8898	0.7183	-3.99115	0	34.0273	3	1	1	1
600959	2021	0	0.0863859	0.136564	1.76904	1	22.5644	0.042699	21.4793	0	0	上海市	12.0749	0.8027	-3.56266	0	11.9108	16	1	0	1
300226	2018	0	0.0231541	0.744058	-0.130652	0	25.2012	0.020905	22.9919	2.07944	0	上海市	11.8898	0.6831	-3.86213	0	30.7266	12	1	0	1
603009	2018	0	0.0231541	0.411117	0.043936	0	39.2257	0.018786	21.8186	1.60944	0	上海市	11.8898	0.72	-3.78415	0	18.4864	5	1	0	1
300654	2021	0	0.0863859	0.584191	0.1725	0	17.4097	0.00505	21.2944	2.70805	1	上海市	12.0749	0.7826	-3.70679	0	13.5921	15	0	0	1
2364	2021	0	0.0863859	0.474999	0.205777	0	58.3456	-0.028521	24.224	0	1	上海市	12.0749	0.7729	-3.37258	1.09861	25.8171	5	1	0	1
603979	2022	0	0.0838795	0.405515	0.154417	0	43.8242	0.017336	22.6758	2.56495	0	上海市	12.1037	0.7176	-3.71433	0	28.3269	5	0	0	1
2329	2021	0	0.0863859	0.260845	0.034229	1	25.65	0.039124	21.2424	1.38629	0	上海市	12.0749	0.7168	-3.98179	0	55.7713	4	0	0	1
2346	2019	0	0.0347351	0.30439	0.868887	0	62.5186	0.032431	21.7945	2.30259	0	上海市	11.9401	0.7044	-3.62295	0	22.5769	5	0	0	1
300282	2021	0	0.0863859	0.430562	0.278266	0	44.9797	0.064828	21.4471	1.60944	0	上海市	12.0749	0.6439	-3.84011	0	16.7453	10	0	0	1
300126	2020	0	0.027364	0.195166	-0.104325	1	26.6485	0.009082	20.9608	2.3979	0	上海市	11.9627	0.7018	-3.87071	0	38.1001	5	1	0	1
603201	2022	0	0.0838795	0.157029	2.07463	1	8.7344	-0.002584	21.2729	2.48491	0	上海市	12.1037	0.7627	-3.94475	0	19.9657	12	1	0	1
688	2021	0	0.0863859	0.751598	-0.383345	0	59.4	0.016519	24.1473	0	1	上海市	12.0749	0.7811	-3.62446	4.91998	24.1792	5	0	1	1
600073	2019	0	0.0347351	0.524779	0.171656	0	31.8201	0.040847	23.3428	3.13549	1	上海市	11.9401	0.7722	-3.99853	0	20.6895	3	0	0	1
600819	2015	0	0	0.576628	0.046158	0	27.6882	-0.059604	22.8277	3.09104	1	上海市	11.6008	0.7227	-4.02954	0	22.2059	5	0	1	1
2561	2016	0	0.00731707	0.186533	0.283042	0	30.3718	0.098329	21.6661	1.79176	1	上海市	11.7066	0.7466	-4.05572	0	13.7886	9	0	0	1
600819	2017	0	0.0254734	0.48614	0.104305	0	29.6082	0.010099	22.6714	3.17805	1	上海市	11.8018	0.6891	-4.11444	0	25.314	5	0	1	1
2028	2015	0	0	0.335835	0.652449	1	18.1993	0.069206	22.5466	2.48491	0	上海市	11.6008	0.7539	-3.75684	0	19.8824	5	0	0	1
600618	2016	0	0.00731707	0.567606	-0.088531	0	47.2934	-0.074955	22.225	3.21888	1	上海市	11.7066	0.7314	-4.11686	0.693147	43.2586	4	0	1	1
2832	2021	0	0.0863859	0.078498	-0.279545	0	21.9322	0.06535	21.1923	1.09861	0	上海市	12.0749	0.7454	-3.89676	0	26.5907	4	1	0	1
600085	2021	0	0.0863859	0.266737	1.91705	0	12.9817	0.041924	21.3671	1.60944	0	上海市	12.0749	0.7556	-4.03338	0	46.016	12	0	0	1
300067	2019	0	0.0347351	0.158334	-0.260432	1	38.7157	0.079535	21.4316	2.30259	0	上海市	11.9401	0.6004	-3.55885	0	29.6677	4	0	1	1
300280	2022	0	0.0838795	0.66989	-0.32345	1	51.5364	0.002278	21.6468	0.693147	0	上海市	12.1037	0.6992	-3.97451	0	17.0791	4	0	0	1
603899	2018	0	0.0231541	0.384119	0.031851	0	58.2609	0.142287	22.4598	1.38629	0	上海市	11.8898	0.821	-3.55772	0	29.9611	4	1	0	1
600689	2015	0	0	0.550163	0.254297	1	25.9508	-0.050311	20.4541	3.13549	1	上海市	11.6008	0.6102	-3.87759	0	33.6765	3	0	1	1
300077	2022	0	0.0838795	0.352362	1.05078	1	18.8624	0.006925	21.2349	2.07944	0	上海市	12.1037	0.777	-4.22106	1.09861	24.1893	12	1	0	1
603056	2018	0	0.0231541	0.510114	0.190857	1	71.9871	0.085199	22.8299	0	0	上海市	11.8898	0.6979	-3.50946	0.693147	19.0141	10	1	0	1
603232	2019	0	0.0347351	0.222815	4.26995	0	14.5574	0.081765	20.5668	1.09861	0	上海市	11.9401	0.7926	-3.85577	0	21.0965	12	0	0	1
600833	2020	0	0.027364	0.463339	0.164842	0	44.9488	0.049089	21.0571	3.29584	1	上海市	11.9627	0.6981	-4.2021	0	18.0173	9	1	0	1
600843	2017	0	0.0254734	0.33673	0.067622	1	11.081	0.057419	22.0325	3.17805	1	上海市	11.8018	0.722	-4.11261	0	20.1853	5	0	0	1
603960	2018	0	0.0231541	0.383906	0.700938	1	23.2049	0.082935	20.6621	0.693147	0	上海市	11.8898	0.6996	-3.63027	0	21.0658	5	1	0	1
600613	2018	0	0.0231541	0.168798	0.27889	0	24.585	0.031486	21.8632	3.29584	0	上海市	11.8898	0.6401	-4.18624	0	32.8994	4	1	0	1
300168	2016	0	0.00731707	0.613775	1.49378	1	24.7884	0.04016	22.5196	1.79176	0	上海市	11.7066	0.7458	-3.99718	1.38629	13.0301	12	0	0	1
2605	2015	0	0	0.268005	0.077949	0	18.8509	0.06199	21.0953	1.60944	0	上海市	11.6008	0.6913	-3.84641	0	29.9369	4	0	0	1
600151	2017	0	0.0254734	0.553386	0.371215	0	28.3423	-0.0266	23.2954	2.99573	1	上海市	11.8018	0.7472	-3.88234	0	21.9223	5	0	0	1
600196	2019	0	0.0347351	0.484966	0.042904	0	36.6029	0.049179	25.0556	3.09104	0	上海市	11.9401	0.7886	-3.85135	0	23.8097	4	0	0	1
600845	2022	0	0.0838795	0.59076	0.018857	0	73.8197	0.01371	26.1524	1.09861	0	上海市	12.1037	0.8098	-3.24327	0	18.1581	3	1	0	1
908	2022	0	0.0838795	0.638935	0.317375	1	44.0789	0.025159	22.876	2.63906	0	上海市	12.1037	0.7255	-4.06761	0	46.5297	4	0	0	1
600273	2021	0	0.0863859	0.419814	0.489419	1	30.2687	0.060131	21.6077	1.79176	0	上海市	12.0749	0.784	-4.17196	0.693147	50.0834	5	1	1	1
600050	2014	0	0	0.579021	0.054322	0	63.0935	0.021874	26.3264	2.56495	1	上海市	11.5408	0.7834	-3.11682	3.4012	14.9253	12	0	0	1
301035	2021	0	0.0863859	0.293347	0.229141	1	45.2039	0.03173	20.9316	1.60944	0	上海市	12.0749	0.7983	-4.14709	1.94591	18.7171	16	0	1	1
600328	2022	0	0.0838795	0.820936	-0.094232	0	13.177	-0.045909	22.6492	2.48491	0	上海市	12.1037	0.7255	-4.23496	1.09861	54.2791	12	0	1	1
603030	2015	0	0	0.641016	0.332451	0	34.5245	0.033951	21.6048	0	0	上海市	11.6008	0.7343	-3.81177	0	20.6715	8	0	0	1
600851	2019	0	0.0347351	0.215183	-0.340175	0	10.8825	0.020848	22.3639	3.2581	1	上海市	11.9401	0.6983	-4.19794	0	30.3552	4	0	0	1
600826	2021	0	0.0863859	0.478468	-0.077014	1	18.7434	-0.052807	21.3736	3.3673	1	上海市	12.0749	0.6448	-4.35395	0	19.9064	4	1	0	1
2278	2019	0	0.0347351	0.270388	0.431502	0	13.074	0.030418	21.2184	2.3979	0	上海市	11.9401	0.5808	-4.13941	0	14.0789	5	0	0	1
600196	2014	0	0	0.459394	0.07723	0	39.8268	0.067065	24.2882	2.83321	0	上海市	11.5408	0.8076	-3.80225	0	23.9656	4	0	0	1
2565	2016	0	0.00731707	0.389639	0.834993	1	25.335	0.028381	22.0373	1.79176	0	上海市	11.7066	0.6697	-3.63275	0	53.4302	4	0	1	1
600150	2017	0	0.0254734	0.713435	0.184533	0	51.1829	-0.04861	24.6808	2.99573	1	上海市	11.8018	0.6909	-3.69138	0	36.5623	5	0	0	1
600635	2014	0	0	0.56392	0.201852	0	19.9871	0.030413	23.2333	3.09104	0	上海市	11.5408	0.6789	-4.04703	0	12.3246	7	0	0	1
600615	2017	0	0.0254734	0.089994	0.182549	1	33.4545	0.163529	20.2928	3.2581	0	上海市	11.8018	0.6897	-3.96968	0	6.8941	5	0	0	1
688511	2021	0	0.0863859	0.266944	0.127084	0	69.9165	0.062912	21.5433	2.07944	0	上海市	12.0749	0.6599	-3.84748	0	22.463	5	0	0	1
300970	2021	0	0.0863859	0.758741	0.108577	0	40.1965	-0.010729	25.7777	2.94444	1	上海市	12.0749	0.7909	-3.58311	0	19.2456	7	1	0	1
688088	2022	0	0.0838795	0.459677	0.34064	0	10.1826	0.067151	22.5553	2.07944	0	上海市	12.1037	0.7053	-3.91672	0	47.932	5	1	0	1
600081	2019	0	0.0347351	0.665122	0.242672	0	65	0.046538	22.5619	3.13549	1	上海市	11.9401	0.6756	-4.03662	0.693147	22.3317	5	0	0	1
2162	2018	0	0.0231541	0.582459	0.002021	1	46.7297	0.009842	21.5457	2.48491	0	上海市	11.8898	0.814	-3.76765	0	33.4505	5	1	1	1
300236	2014	0	0	0.176491	0.066401	0	21.2963	0.064819	20.7633	1.38629	0	上海市	11.5408	0.7546	-3.44484	0	35.0087	4	0	1	1
2565	2015	0	0	0.43054	0.599336	0	45.5647	0.042569	21.9555	1.60944	0	上海市	11.6008	0.7094	-3.59002	0	56.0686	4	0	1	1
935	2021	0	0.0863859	0.31516	-0.108458	0	42.2566	0.067269	21.8029	3.21888	1	上海市	12.0749	0.743	-4.10338	0	32.5369	1	0	1	1
300609	2018	0	0.0231541	0.135949	0.376921	1	39.1555	0.109057	20.2297	0.693147	0	上海市	11.8898	0.728	-3.51816	0	16.8148	12	1	0	1
300748	2022	0	0.0838795	0.542038	-0.02581	0	49.4144	0.040931	22.6491	1.60944	0	上海市	12.1037	0.6941	-3.71497	0	26.6893	4	0	1	1
603868	2016	0	0.00731707	0.277945	0.175408	1	73.8197	0.199697	21.7473	0	0	上海市	11.7066	0.8137	-3.54046	1.09861	21.595	5	0	0	1
688085	2020	0	0.027364	0.081553	0.0277	0	18.4841	0.070965	21.2365	0	0	上海市	11.9627	0.7214	-3.70121	0	15.3266	5	1	0	1
301288	2022	0	0.0838795	0.774522	0.144472	0	34.0634	0.030602	25.5764	2.77259	1	上海市	12.1037	0.7878	-3.44007	0	25.595	10	1	0	1
300398	2016	0	0.00731707	0.316866	0.034331	1	53.7975	0.059224	20.8574	1.09861	0	上海市	11.7066	0.7051	-3.61757	0	45.8847	4	0	1	1
600601	2017	0	0.0254734	0.723785	0.631577	0	11.6458	-0.07393	23.1331	3.3322	1	上海市	11.8018	0.6543	-4.38963	0	31.4617	5	0	0	1
601766	2022	0	0.0838795	0.608676	-0.103733	0	26.3554	0.093126	24.2983	1.79176	0	上海市	12.1037	0.7733	-3.40059	0	28.8161	5	0	0	1
603131	2018	0	0.0231541	0.242094	0.256996	0	33.9314	0.056382	21.0253	1.09861	0	上海市	11.8898	0.8066	-3.99843	1.60944	23.1824	5	1	0	1
600895	2015	0	0	0.572482	1.82197	0	50.7549	0.026434	23.6427	2.99573	1	上海市	11.6008	0.8012	-3.84997	0	41.0429	21	0	0	1
600171	2015	0	0	0.10481	0.002507	0	26.4467	0.025939	21.4498	2.89037	1	上海市	11.6008	0.7335	-3.80032	2.07944	13.045	5	0	0	1
2454	2020	0	0.027364	0.377327	0.247464	0	43.8242	0.039876	22.6025	2.3979	0	上海市	11.9627	0.5723	-3.63593	0	22.5523	5	1	0	1
600630	2014	0	0	0.292332	0.397558	0	30.083	0.027631	21.5593	3.09104	1	上海市	11.5408	0.6799	-4.00863	0	19.4127	3	0	1	1
603515	2019	0	0.0347351	0.38125	0.298294	0	46.0562	0.109871	22.816	1.38629	0	上海市	11.9401	0.771	-3.58998	2.70805	18.2788	5	0	0	1
600601	2016	0	0.00731707	0.646478	0.576011	0	11.6458	0.00635	23.0801	3.29584	1	上海市	11.7066	0.7217	-4.35794	0	18.4299	5	0	0	1
600151	2018	0	0.0231541	0.415884	0.021483	0	28.3423	0.002784	23.1627	3.04452	1	上海市	11.8898	0.7461	-3.93197	0	16.5903	5	1	0	1
600073	2014	0	0	0.500862	-0.120121	0	31.8201	0.01144	22.5729	2.89037	1	上海市	11.5408	0.7257	-3.83645	0	36.6423	3	0	0	1
600612	2018	0	0.0231541	0.523146	-0.35325	0	42.0884	0.100979	23.4632	3.29584	1	上海市	11.8898	0.7102	-4.14799	0	15.5674	6	1	0	1
600320	2018	0	0.0231541	0.750525	0.488822	0	17.4012	0.005579	24.9803	2.94444	1	上海市	11.8898	0.762	-3.9084	2.83321	21.0334	5	1	0	1
2252	2018	0	0.0231541	0.057657	-0.118395	1	31.8121	-0.133762	23.1558	2.3979	0	上海市	11.8898	0.7027	-4.33243	0	22.3442	4	1	0	1
600622	2017	0	0.0254734	0.549133	4.7121	0	14.0999	0.050439	23.3223	3.2581	0	上海市	11.8018	0.7973	-4.12021	0	22.6516	13	0	0	1
603012	2017	0	0.0254734	0.3373	0.109332	0	17.7923	0.035281	22.0942	1.09861	0	上海市	11.8018	0.6648	-3.71431	0	20.5779	5	0	0	1
2561	2020	0	0.027364	0.146329	0.001648	0	30.3718	0.03249	21.6941	2.30259	1	上海市	11.9627	0.7294	-4.21742	0	17.1868	9	1	0	1
600611	2016	0	0.00731707	0.386165	0.87224	1	19.8186	0.038916	23.492	3.21888	0	上海市	11.7066	0.6898	-4.06529	0	27.1912	10	0	0	1
600611	2017	0	0.0254734	0.383836	0.04929	1	19.9549	0.058544	23.4858	3.2581	0	上海市	11.8018	0.6967	-4.10588	0	31.0805	10	0	0	1
2486	2015	0	0	0.421157	-0.178158	1	19.6142	-0.068839	21.1985	1.79176	0	上海市	11.6008	0.7281	-3.6574	0	32.6865	3	0	0	1
688585	2020	0	0.027364	0.464501	0.060933	1	73.8197	0.059836	21.4104	0	0	上海市	11.9627	0.7828	-3.91709	0	32.5958	4	1	1	1
603609	2021	0	0.0863859	0.208954	-0.00163	0	17.5518	0.0167	20.9274	2.48491	0	上海市	12.0749	0.7052	-3.86657	0	43.9014	3	0	0	1
688289	2021	0	0.0863859	0.385833	0.18098	1	33.6429	0.085543	21.234	0	0	上海市	12.0749	0.7622	-3.70097	0	37.144	4	0	0	1
2146	2021	0	0.0863859	0.502604	0.138517	0	26.3946	0.083117	23.789	1.60944	0	上海市	12.0749	0.7799	-3.43323	0	23.5022	5	0	0	1
600096	2022	0	0.0838795	0.371359	-0.053887	0	64.045	0.046139	21.3242	1.09861	0	上海市	12.1037	0.7369	-3.98954	0.693147	40.9995	4	0	1	1
300129	2015	0	0	0.368769	0.045059	0	8.7344	0.054424	21.8579	1.79176	0	上海市	11.6008	0.7861	-3.706	1.79176	33.6715	5	0	0	1
600850	2019	0	0.0347351	0.609077	0.454444	0	24.1969	0.049017	22.668	3.2581	1	上海市	11.9401	0.8258	-4.15452	0	24.153	12	0	0	1
603003	2018	0	0.0231541	0.267118	-0.30007	0	28.1232	0.016435	22.4509	1.94591	0	上海市	11.8898	0.7084	-3.99777	0	17.277	9	1	0	1
600741	2020	0	0.027364	0.613203	0.098369	0	58.3198	0.046386	25.7368	3.21888	1	上海市	11.9627	0.7066	-3.79495	0	20.6201	5	1	0	1
300092	2021	0	0.0863859	0.64079	-0.031537	0	45.0455	0.006202	24.5999	3.2581	1	上海市	12.0749	0.7537	-4.06706	0	28.7154	11	0	0	1
600490	2019	0	0.0347351	0.360433	-0.679516	0	18.7682	0.028065	23.0323	2.83321	0	上海市	11.9401	0.7345	-3.89996	0	21.0802	5	0	1	1
2204	2021	0	0.0863859	0.774677	0.734548	1	17.4012	0.006745	25.0842	3.09104	1	上海市	12.0749	0.7709	-4.00473	3.33221	20.3487	5	0	0	1
300486	2022	0	0.0838795	0.423532	-0.125644	0	69.2165	-0.119365	21.79	1.94591	1	上海市	12.1037	0.7098	-4.26272	0	25.8317	20	0	0	1
2931	2021	0	0.0863859	0.131255	0.052844	1	20.0556	0.025064	21.5703	1.09861	0	上海市	12.0749	0.7279	-3.8094	0	25.7697	5	1	0	1
300226	2017	0	0.0254734	0.787146	0.110949	0	24.187	0.006517	23.047	1.94591	0	上海市	11.8018	0.6861	-3.81913	0	28.4276	12	0	0	1
600119	2014	0	0	0.521372	0.240895	0	37.6377	0.026145	21.4481	2.83321	1	上海市	11.5408	0.6748	-3.80019	0	26.1628	10	0	0	1
603037	2019	0	0.0347351	0.099717	0.0709	0	20.8818	0.08627	20.6623	1.09861	0	上海市	11.9401	0.7515	-3.7903	0	22.4802	5	0	0	1
603680	2022	0	0.0838795	0.66034	0.02696	0	62.687	0.023071	26.3264	3.2581	1	上海市	12.1037	0.768	-3.24327	2.83321	28.3585	5	1	0	1
300642	2020	0	0.027364	0.076683	0.428823	1	20.0558	0.087881	21.0394	1.38629	0	上海市	11.9627	0.7476	-3.76007	0	29.7607	4	1	0	1
600835	2016	0	0.00731707	0.634843	-0.045892	1	47.3454	0.076041	24.1809	3.13549	1	上海市	11.7066	0.7448	-3.93932	2.30259	23.4315	5	0	0	1
2401	2016	0	0.00731707	0.444673	0.040332	0	50.0111	0.045365	21.0415	1.94591	1	上海市	11.7066	0.7985	-3.68032	1.38629	12.6123	12	0	0	1
2181	2022	0	0.0838795	0.410627	0.539533	0	24.9891	0.009504	22.3971	2.3979	0	上海市	12.1037	0.7236	-4.51795	0	52.1627	4	1	0	1
600748	2018	0	0.0231541	0.708574	1.69565	0	48.5988	0.022012	24.3284	3.13549	1	上海市	11.8898	0.831	-3.8756	0	9.9331	13	1	0	1
600605	2017	0	0.0254734	0.456219	0.061661	0	32.8305	0.023728	20.9367	3.2581	0	上海市	11.8018	0.7355	-4.10774	0	26.3023	9	0	0	1
600825	2020	0	0.027364	0.349455	0.761509	0	27.9967	-0.078771	22.0314	3.29584	1	上海市	11.9627	0.7629	-4.27257	0	20.0322	20	1	0	1
688179	2020	0	0.027364	0.057657	0.084513	1	27.7411	0.086193	20.5766	0	0	上海市	11.9627	0.8042	-3.45729	0	28.3102	15	1	0	1
600072	2016	0	0.00731707	0.639169	5.94214	0	37.3793	-0.003591	23.1372	2.99573	1	上海市	11.7066	0.6284	-3.89365	0	23.2801	5	0	0	1
600628	2014	0	0	0.497564	0.263092	0	25.2115	0.047558	22.3747	3.09104	1	上海市	11.5408	0.833	-4.19796	0	28.4668	9	0	0	1
603886	2020	0	0.027364	0.412687	-0.572971	0	49.4963	0.117604	21.6598	1.60944	0	上海市	11.9627	0.6709	-3.85533	0	40.4004	3	1	0	1
600613	2016	0	0.00731707	0.189031	0.822598	0	24.585	0.058835	21.8227	3.21888	0	上海市	11.7066	0.6217	-4.10435	0	24.5823	4	0	0	1
600196	2020	0	0.027364	0.450514	0.016057	1	36.6029	0.047081	25.1503	3.13549	0	上海市	11.9627	0.8085	-3.8692	0	23.6167	4	1	0	1
600210	2015	0	0	0.59952	-0.089492	0	27.0565	0.010592	23.1024	2.83321	0	上海市	11.6008	0.7485	-3.77584	0	33.4725	4	0	1	1
600601	2019	0	0.0347351	0.809663	0.983099	0	12.5898	-0.133158	23.023	3.3673	1	上海市	11.9401	0.6941	-4.47017	0	21.8726	5	0	0	1
600836	2016	0	0.00731707	0.731505	0.426855	0	26.9801	-0.004083	21.9483	3.13549	0	上海市	11.7066	0.7365	-4.02975	0	20.3403	4	0	0	1
300225	2019	0	0.0347351	0.201988	0.257767	1	20.0018	0.025376	20.8859	2.19722	0	上海市	11.9401	0.7911	-4.10129	0	26.1909	4	0	1	1
600097	2019	0	0.0347351	0.294102	-0.144579	0	42.2566	0.07088	21.6688	3.13549	1	上海市	11.9401	0.6215	-4.01589	0	20.8274	1	0	0	1
600346	2022	0	0.0838795	0.124958	-0.132077	1	37.4999	0.073532	20.968	0.693147	0	上海市	12.1037	0.7478	-3.51158	0	51.7028	4	0	1	1
600626	2019	0	0.0347351	0.625781	-0.014422	0	31.0724	-0.006671	23.0893	3.29584	1	上海市	11.9401	0.7268	-4.45665	0	20.4037	9	0	0	1
600655	2015	0	0	0.508954	-0.230061	0	17.2366	0.047432	23.5656	3.17805	0	上海市	11.6008	0.7873	-4.01805	0	15.706	9	0	0	1
300059	2015	0	0	0.655474	-0.285024	0	25.6097	0.077886	23.8902	1.79176	0	上海市	11.6008	0.7287	-3.46058	0	17.1243	12	0	0	1
600615	2019	0	0.0347351	0.066164	0.386291	1	33.4545	0.045543	20.3339	3.3322	0	上海市	11.9401	0.5723	-4.057	0	10.9645	5	0	0	1
603068	2021	0	0.0863859	0.54386	0.140206	1	41.5224	0.035217	22.8313	1.94591	1	上海市	12.0749	0.7499	-3.8294	0	22.7791	5	1	0	1
600081	2014	0	0	0.659305	0.149982	0	65	0.089919	22.1686	2.89037	1	上海市	11.5408	0.6896	-3.83594	0	23.3596	5	0	0	1
300168	2015	0	0	0.610203	1.41669	1	24.9777	0.045197	22.3478	1.60944	0	上海市	11.6008	0.7196	-3.9579	1.09861	16.3987	12	0	0	1
600615	2016	0	0.00731707	0.248556	0.29129	1	31.9202	0.015237	20.2876	3.21888	0	上海市	11.7066	0.6866	-3.92875	0	7.9649	5	0	0	1
603918	2015	0	0	0.40288	1.11932	1	29.9182	0.047337	20.4706	0	0	上海市	11.6008	0.7627	-3.84033	0	8.7023	12	0	0	1
863	2015	0	0	0.77637	0.014882	0	34.4784	0.005906	23.3242	2.94444	0	上海市	11.6008	0.7587	-3.84005	0	34.334	13	0	0	1
600605	2020	0	0.027364	0.098137	0.103865	0	54.1623	0.057739	20.5711	3.3673	0	上海市	11.9627	0.7327	-4.17643	0	13.8206	9	1	0	1
600737	2021	0	0.0863859	0.886016	-0.009793	0	24.2702	0.030757	21.0321	3.3673	0	上海市	12.0749	0.6429	-4.23923	0	65.8263	4	0	0	1
2022	2017	0	0.0254734	0.234378	0.164254	0	18.7025	0.081536	21.7223	2.63906	0	上海市	11.8018	0.7201	-3.89906	0	44.0883	4	0	0	1
600624	2014	0	0	0.343315	0.089428	0	18.7434	0.02783	21.2266	3.09104	1	上海市	11.5408	0.7314	-4.06023	0	36.6581	21	0	0	1
603159	2016	0	0.00731707	0.226672	0.295382	0	54.285	0.084236	20.0145	0	0	上海市	11.7066	0.7461	-3.67627	0	19.6425	5	0	0	1
600623	2020	0	0.027364	0.536874	0.110118	0	42.5094	0.00893	24.543	3.3673	1	上海市	11.9627	0.7689	-4.07776	0	37.6016	4	1	1	1
600850	2016	0	0.00731707	0.60846	0.667922	0	45.8818	0.056444	22.3643	3.13549	1	上海市	11.7066	0.7919	-4.03794	0	19.7064	12	0	0	1
2028	2018	0	0.0231541	0.378972	0.332322	1	17.2906	0.038788	22.7487	2.70805	0	上海市	11.8898	0.7666	-3.87228	1.38629	20.1088	5	1	0	1
2506	2016	0	0.00731707	0.79418	-0.010583	1	28.191	-0.00164	23.7353	1.94591	0	上海市	11.7066	0.6477	-3.59959	4.31749	17.1521	5	0	0	1
600616	2016	0	0.00731707	0.181452	0.179223	0	34.8805	0.021901	21.6164	3.21888	1	上海市	11.7066	0.7758	-4.09254	0	60.4115	3	0	0	1
2486	2016	0	0.00731707	0.425946	-0.264312	0	19.6142	0.001275	21.2131	1.94591	0	上海市	11.7066	0.7172	-3.69888	0	39.9288	3	0	0	1
600820	2019	0	0.0347351	0.741954	0.391127	0	30.4926	0.024122	25.2277	3.2581	1	上海市	11.9401	0.7471	-3.85055	0.693147	27.1187	8	0	0	1
300880	2021	0	0.0863859	0.65623	0.150626	0	54.206	0.113323	24.7832	3.09104	1	上海市	12.0749	0.8094	-3.8307	2.07944	41.2831	4	1	0	1
600606	2019	0	0.0347351	0.885318	0.445319	1	29.1296	0.018286	26.3264	3.3322	1	上海市	11.9401	0.7638	-3.18728	0	23.6828	13	0	0	1
2425	2022	0	0.0838795	0.614317	0.145525	1	37.0717	0.00447	23.8171	3.3673	1	上海市	12.1037	0.7502	-4.3098	0	11.7485	13	1	0	1
603356	2022	0	0.0838795	0.324738	-0.05456	0	47.4769	0.03634	21.2424	0	0	上海市	12.1037	0.7094	-3.82179	0	21.7468	5	0	0	1
600620	2015	0	0	0.222388	-0.040826	0	25.081	0.009105	22.4087	3.17805	0	上海市	11.6008	0.7358	-4.07794	0	20.4998	21	0	0	1
300462	2020	0	0.027364	0.348323	-0.070499	1	28.3698	0.048316	21.6886	1.79176	0	上海市	11.9627	0.7384	-3.89709	0	21.7221	5	1	0	1
603633	2020	0	0.027364	0.399356	0.115558	1	21.3923	0.023837	21.3105	1.60944	0	上海市	11.9627	0.7405	-3.78829	0	21.845	5	1	0	1
2527	2015	0	0	0.343794	0.349541	1	18.8066	0.056126	21.9509	1.79176	0	上海市	11.6008	0.7888	-3.94985	1.38629	23.4491	5	0	0	1
2278	2020	0	0.027364	0.297064	0.282548	0	13.074	0.020582	21.2663	2.48491	0	上海市	11.9627	0.5723	-4.18412	1.94591	14.1078	5	1	0	1
600638	2018	0	0.0231541	0.624913	0.632212	0	17.9242	0.046488	23.2553	3.2581	0	上海市	11.8898	0.763	-4.16541	0	21.1463	13	1	0	1
300380	2018	0	0.0231541	0.304475	0.768634	1	31.4061	0.040699	20.3089	1.60944	0	上海市	11.8898	0.6771	-3.65257	0	30.7798	12	1	0	1
2870	2021	0	0.0863859	0.453204	0.206529	0	26.4494	0.004912	23.0939	3.17805	1	上海市	12.0749	0.7238	-4.05637	0	32.4335	5	1	0	1
600642	2021	0	0.0863859	0.443378	1.00006	1	32.3644	0.09142	21.9402	1.60944	0	上海市	12.0749	0.6908	-3.94944	0	31.47	12	1	1	1
300286	2016	0	0.00731707	0.220655	-0.001887	1	18.3172	0.104911	20.4511	1.60944	0	上海市	11.7066	0.7556	-3.5171	1.09861	20.2972	6	0	0	1
603777	2018	0	0.0231541	0.347671	0.223349	0	57.8318	0.003558	21.7675	1.09861	0	上海市	11.8898	0.773	-3.78155	0	22.2237	9	1	0	1
600602	2018	0	0.0231541	0.2501	0.25689	0	28.0285	0.054012	22.4349	3.3673	1	上海市	11.8898	0.755	-4.39785	1.38629	9.5715	12	1	0	1
2616	2022	0	0.0838795	0.377392	4.74188	0	41.418	0.019021	22.4743	3.3673	1	上海市	12.1037	0.7508	-4.31762	0	22.2341	14	1	0	1
300272	2015	0	0	0.295109	0.514814	0	38.4798	0.059936	20.9608	1.60944	0	上海市	11.6008	0.7503	-3.63071	1.79176	20.2342	5	0	0	1
688123	2020	0	0.027364	0.061366	-0.121286	0	21.2706	0.104611	21.1657	0.693147	0	上海市	11.9627	0.6986	-3.534	1.09861	21.0717	5	1	0	1
2605	2014	0	0	0.334607	0.191239	0	18.7172	0.084908	21.0955	1.38629	0	上海市	11.5408	0.7351	-3.80643	0	16.9845	4	0	0	1
2705	2022	0	0.0838795	0.51708	-0.159598	0	33.7227	0.042967	21.5622	2.48491	0	上海市	12.1037	0.7415	-3.96883	2.70805	24.8448	5	1	0	1
2328	2014	0	0	0.314529	-0.055371	1	36	0.04044	22.0775	1.79176	0	上海市	11.5408	0.7633	-3.83389	0	16.0145	5	0	0	1
601866	2019	0	0.0347351	0.832466	0.201132	1	37.996	0.012064	25.6965	2.56495	1	上海市	11.9401	0.7108	-3.2865	0	27.255	10	0	0	1
688110	2022	0	0.0838795	0.126556	0.130473	0	45.7124	0.176456	21.414	1.38629	0	上海市	12.1037	0.7824	-3.51739	0	23.2742	5	1	0	1
600478	2021	0	0.0863859	0.330182	0.24287	1	15.0983	-0.216552	21.2723	2.48491	0	上海市	12.0749	0.6302	-4.1047	0	19.751	14	0	0	1
600630	2017	0	0.0254734	0.326509	0.713419	1	30.083	0.047903	21.7239	3.21888	1	上海市	11.8018	0.7133	-4.13915	0	13.726	3	0	1	1
603039	2017	0	0.0254734	0.524752	0.546723	1	33.088	0.06554	20.994	0	0	上海市	11.8018	0.7406	-3.71472	0	8.4134	12	0	0	1
300126	2019	0	0.0347351	0.180219	-0.234546	1	26.6485	0.007557	20.8947	2.30259	0	上海市	11.9401	0.6908	-3.82242	0	21.5143	5	0	0	1
300203	2021	0	0.0863859	0.164046	0.108292	0	10.6686	0.015481	23.0816	2.56495	0	上海市	12.0749	0.7093	-3.97711	0.693147	23.6993	12	1	0	1
688293	2022	0	0.0838795	0.221526	-0.13668	0	22.3113	-0.205763	23.2537	1.09861	0	上海市	12.1037	0.8159	-3.52553	0	29.6516	4	1	0	1
600851	2015	0	0	0.205348	-0.2227	0	8.7344	0.028717	22.5224	3.09104	1	上海市	11.6008	0.6984	-4.03715	0	28.3243	3	0	1	1
603848	2022	0	0.0838795	0.114557	0.099222	0	33.3683	0.160265	22.2801	0.693147	0	上海市	12.1037	0.7489	-3.83748	0	20.6987	4	1	0	1
603030	2019	0	0.0347351	0.743704	-0.260616	0	31.0636	0.02853	22.9928	1.60944	0	上海市	11.9401	0.6674	-3.98209	1.09861	24.3241	8	0	0	1
2527	2018	0	0.0231541	0.512042	-0.132175	1	17.8843	-0.044555	22.6159	2.19722	0	上海市	11.8898	0.809	-4.07567	0	21.3979	5	1	0	1
600662	2018	0	0.0231541	0.410658	0.05542	0	45.0029	0.010763	22.534	3.2581	1	上海市	11.8898	0.7282	-4.19701	0	37.323	10	1	0	1
601231	2014	0	0	0.487084	0.15588	0	73.8197	0.056869	23.2356	1.09861	0	上海市	11.5408	0.685	-3.56687	1.79176	17.2136	5	0	0	1
600636	2020	0	0.027364	0.066315	0.26628	0	24.6604	0.048392	21.9057	3.3322	1	上海市	11.9627	0.7773	-4.26807	0	14.9201	4	1	1	1
600612	2020	0	0.027364	0.51877	-0.548039	0	42.0884	0.10593	23.6969	3.3673	1	上海市	11.9627	0.7208	-4.20398	0	44.0123	6	1	0	1
600170	2020	0	0.027364	0.863396	0.075584	0	30.1949	0.010027	26.3264	3.13549	1	上海市	11.9627	0.788	-3.31141	2.56495	33.9069	8	1	0	1
603899	2020	0	0.027364	0.439646	0.218083	0	57.7943	0.127537	22.9964	1.79176	0	上海市	11.9627	0.8446	-3.6219	0	20.4812	4	1	0	1
600637	2020	0	0.027364	0.207656	0.473652	0	45.9754	0.035433	24.5088	3.3322	1	上海市	11.9627	0.8237	-4.08406	1.09861	23.3512	12	1	0	1
600392	2021	0	0.0863859	0.407127	-0.183242	1	38.2277	0.010898	21.067	2.48491	0	上海市	12.0749	0.6543	-4.04323	0	25.8577	5	0	1	1
2496	2022	0	0.0838795	0.244556	5.94214	0	8.7344	0.014332	22.3077	3.04452	0	上海市	12.1037	0.7426	-4.0777	0	17.6257	13	1	1	1
600330	2022	0	0.0838795	0.886016	-0.184703	0	21.3021	-0.114227	21.998	2.48491	0	上海市	12.1037	0.628	-4.07151	0	29.5227	16	1	0	1
2184	2016	0	0.00731707	0.41985	0.381408	0	21.6777	0.012772	21.4917	2.30259	0	上海市	11.7066	0.6553	-3.76362	0	26.6307	5	0	0	1
600748	2014	0	0	0.705136	5.94214	0	63.65	0.049001	23.6543	2.94444	1	上海市	11.5408	0.7698	-3.80871	0	24.6006	13	0	0	1
2401	2019	0	0.0347351	0.707101	0.414081	0	50.0111	0.031014	21.9224	2.30259	1	上海市	11.9401	0.7949	-3.86875	0	15.6654	12	0	0	1
300222	2020	0	0.027364	0.699774	0.559126	1	26.4404	-0.045423	22.4417	2.30259	0	上海市	11.9627	0.7455	-3.87782	1.79176	22.6359	5	1	0	1
2178	2014	0	0	0.412339	0.214225	1	19.5571	0.045527	21.0294	2.07944	0	上海市	11.5408	0.72	-3.3989	0	11.3976	15	0	0	1
2669	2019	0	0.0347351	0.16329	0.564008	0	24.9889	0.054343	21.6594	2.07944	1	上海市	11.9401	0.7631	-4.3753	0	61.5554	4	0	1	1
2978	2022	0	0.0838795	0.822233	-0.107054	0	61.2377	0.012436	26.0084	1.94591	1	上海市	12.1037	0.7224	-3.24327	0	21.7556	8	0	1	1
603232	2020	0	0.027364	0.181203	3.19367	0	12.9817	0.035044	21.2083	1.38629	0	上海市	11.9627	0.7844	-3.97839	0	20.9394	12	1	0	1
2565	2017	0	0.0254734	0.378269	0.301525	1	24.3535	0.028724	22.0931	1.94591	0	上海市	11.8018	0.68	-3.67429	0	53.7589	4	0	1	1
600827	2018	0	0.0231541	0.563156	0.15741	0	45.7206	0.019955	24.5396	3.21888	1	上海市	11.8898	0.7636	-3.95839	0	12.9625	9	1	0	1
600642	2020	0	0	0.4897	0.261875	0	53.4716	0.039843	25.0579	3.3322	1	上海市	11.9627	0.7885	-3.93081	0.693147	20.4164	7	1	0	1
2920	2022	0	0.0838795	0.631929	-0.323807	1	16.6936	0.032774	22.378	1.79176	0	上海市	12.1037	0.7738	-3.79796	1.38629	19.5563	5	1	0	1
600846	2015	0	0	0.632108	0.297753	1	23.3772	0.027158	22.8614	3.09104	1	上海市	11.6008	0.6916	-4.02821	0	7.7233	8	0	0	1
688336	2020	0	0.027364	0.087495	-0.679516	0	35.9485	-0.047602	22.3234	0	0	上海市	11.9627	0.8386	-3.87779	0	16.9379	4	1	0	1
688019	2019	0	0.0347351	0.104549	0.051775	1	42.4798	0.066431	20.7144	0	0	上海市	11.9401	0.707	-3.55791	0.693147	20.6479	5	0	0	1
600825	2014	0	0	0.565717	0.284017	0	30.0566	0.008655	22.4866	3.04452	1	上海市	11.5408	0.7443	-4.03752	0	15.3142	20	0	0	1
601908	2021	0	0.0863859	0.221738	-0.264488	1	26.6485	0.007184	21.0764	2.48491	0	上海市	12.0749	0.7053	-3.92429	1.09861	21.9117	5	0	0	1
600193	2017	0	0.0254734	0.349247	-0.679516	0	14.7025	-0.256986	19.9899	2.94444	0	上海市	11.8018	0.6002	-3.62676	0	12.4661	8	0	0	1
890	2021	0	0.0863859	0.323485	-0.13697	0	36.3413	-0.00286	22.8333	3.3673	1	上海市	12.0749	0.656	-4.26933	0	23.3386	10	1	0	1
600661	2017	0	0.0254734	0.488872	-0.175366	0	12.4484	0.033077	21.8733	3.21888	1	上海市	11.8018	0.7904	-4.14669	0	10.5252	18	0	0	1
603189	2018	0	0.0231541	0.118893	0.351898	1	43.2065	0.008867	20.6197	1.09861	0	上海市	11.8898	0.7676	-3.38391	0	17.4882	12	1	0	1
600503	2017	0	0.0254734	0.399035	1.25929	0	8.7344	0.033255	22.5401	2.77259	0	上海市	11.8018	0.7968	-3.87693	0	28.4858	13	0	0	1
601616	2015	0	0	0.153631	-0.323634	1	14.0398	0.003102	21.8213	1.60944	0	上海市	11.6008	0.7307	-3.46428	0.693147	28.3332	5	0	0	1
300153	2014	0	0	0.184586	0.175115	0	49.45	0.027207	20.8643	1.60944	0	上海市	11.5408	0.7358	-3.53848	0.693147	18.1868	5	0	0	1
2401	2015	0	0	0.411106	0.047872	0	53.7143	0.047527	20.9183	1.79176	1	上海市	11.6008	0.7705	-3.62542	0	15.5975	12	0	0	1
603650	2018	0	0.0231541	0.2712	-0.006915	0	50.269	0.129933	21.8762	0	0	上海市	11.8898	0.7637	-3.54682	1.60944	40.2845	4	1	1	1
600094	2015	0	0	0.730328	-0.144128	1	19.9005	0.017564	24.3199	2.94444	0	上海市	11.6008	0.8185	-3.75701	0	20.8166	13	0	0	1
600624	2016	0	0.00731707	0.497027	-0.113228	0	18.7434	0.018268	21.5583	3.17805	1	上海市	11.7066	0.6097	-4.16855	0	40.9233	21	0	0	1
300065	2021	0	0.0863859	0.459989	0.182318	0	64.045	0.006451	21.3909	0.693147	0	上海市	12.0749	0.8028	-3.95544	0	22.774	4	0	0	1
600060	2021	0	0.0863859	0.35382	0.108824	0	50.4393	0.042597	24.5742	3.3673	1	上海市	12.0749	0.7979	-4.07192	2.30259	17.9211	4	0	0	1
603811	2021	0	0.0863859	0.5757	0.16714	0	58.4939	0.026611	23.175	2.3979	0	上海市	12.0749	0.579	-3.89114	0	35.1372	5	1	0	1
600663	2021	0	0.0863859	0.498985	0.180233	0	55.3788	0.00916	21.9424	1.79176	0	上海市	12.0749	0.701	-3.90953	0	23.2687	9	1	0	1
600708	2014	0	0	0.650385	0.591149	0	35.8106	0.037807	22.4382	2.94444	1	上海市	11.5408	0.7868	-3.99784	0	12.6363	10	0	0	1
600822	2014	0	0	0.860225	-0.22157	0	48.1026	0.00526	22.88	3.04452	1	上海市	11.5408	0.717	-3.98744	0	21.5022	9	0	0	1
625	2021	0	0.0863859	0.673725	0.220873	1	52.3839	-0.034043	26.3264	2.63906	1	上海市	12.0749	0.743	-3.21819	3.98898	39.4526	5	0	0	1
785	2022	0	0.0838795	0.682708	-0.128621	0	17.89	-0.177215	22.5116	2.56495	0	上海市	12.1037	0.7098	-4.23727	0	15.2825	5	0	0	1
600629	2018	0	0.0231541	0.661325	0.179459	0	56.0969	0.036118	22.8615	3.2581	1	上海市	11.8898	0.7879	-4.1882	0	22.2191	15	1	0	1
970	2021	0	0.0863859	0.433116	0.159874	1	44.0789	0.004549	22.2531	2.56495	0	上海市	12.0749	0.7309	-4.03721	0	20.4966	4	0	0	1
600621	2015	0	0	0.465905	-0.418216	0	26.6213	0.031337	22.0041	3.17805	1	上海市	11.6008	0.6625	-4.07171	0	20.0107	13	0	0	1
603108	2015	0	0	0.4518	0.201804	0	20.1444	0.054566	21.2503	0	0	上海市	11.6008	0.7517	-3.74256	0	12.9774	9	0	0	1
300907	2021	0	0.0863859	0.299706	0.224563	1	29.9515	0.048157	21.5404	1.79176	0	上海市	12.0749	0.7627	-3.76727	0	19.1928	4	1	0	1
600641	2015	0	0	0.416004	1.78536	0	28.1582	0.039061	22.6327	3.13549	1	上海市	11.6008	0.7551	-4.11533	0	16.6975	13	0	0	1
600655	2016	0	0.00731707	0.528105	-0.112007	0	17.2366	0.019208	23.8665	3.21888	0	上海市	11.7066	0.7707	-4.02361	0	22.7594	9	0	0	1
2029	2021	0	0.0863859	0.471772	0.10939	0	44.0944	0.01581	20.9874	1.94591	0	上海市	12.0749	0.7839	-3.95393	0	38.1338	4	0	0	1
603686	2021	0	0.0863859	0.500734	0.148043	0	10.4074	0.094716	22.2091	2.07944	0	上海市	12.0749	0.7729	-4.03662	2.56495	31.4836	5	0	0	1
2243	2021	0	0.0863859	0.057657	-0.135464	1	20.9298	0.17434	21.8702	1.09861	0	上海市	12.0749	0.7489	-3.70655	0	29.0451	12	1	1	1
300230	2017	0	0.0254734	0.332939	0.097239	0	29.5278	0.073831	22.1585	1.94591	0	上海市	11.8018	0.7478	-3.75575	0	38.0295	4	0	1	1
1299	2022	0	0.0838795	0.458937	-0.114633	1	56.1	0.076727	21.4809	0.693147	0	上海市	12.1037	0.7636	-3.68279	0	26.8253	9	0	0	1
2561	2015	0	0	0.175222	0.217777	0	30.3718	0.109129	21.605	1.60944	1	上海市	11.6008	0.7327	-4.01178	0	12.1396	9	0	0	1
2022	2016	0	0.00731707	0.181848	0.018116	0	18.7025	0.099358	21.5662	2.56495	0	上海市	11.7066	0.7112	-3.84911	0	32.3552	4	0	0	1
300005	2021	0	0.0863859	0.67688	5.94214	0	46.4631	0.013023	24.9559	3.3673	1	上海市	12.0749	0.8203	-4.0338	0	34.358	13	0	0	1
300245	2014	0	0	0.121951	0.498254	0	19.787	0.09547	20.4836	1.38629	0	上海市	11.5408	0.7404	-3.52246	0	6.5084	12	0	0	1
300788	2021	0	0.0863859	0.476426	-0.326465	0	30.083	-0.127991	21.5857	3.3673	1	上海市	12.0749	0.6894	-4.29047	0	32.7722	3	0	0	1
600612	2019	0	0.0347351	0.514522	-0.465204	0	42.0884	0.106529	23.5671	3.3322	1	上海市	11.9401	0.7139	-4.1779	0	33.0802	6	0	0	1
688519	2020	0	0.027364	0.284301	0.2068	0	53.775	0.037472	22.0105	0	0	上海市	11.9627	0.748	-3.95192	1.38629	18.9038	5	1	0	1
300310	2021	0	0.0863859	0.518909	0.261674	1	24.4967	0.060934	20.6924	0	0	上海市	12.0749	0.669	-3.95472	0	28.0136	5	1	0	1
600299	2021	0	0.0863859	0.405406	0.235483	0	62.4298	0.023122	23.5971	3.04452	1	上海市	12.0749	0.784	-3.97482	0	13.1454	2	0	0	1
605338	2020	0	0.027364	0.178991	0.056785	1	40.8038	0.087956	21.412	0	0	上海市	11.9627	0.7473	-3.51723	0	36.1118	3	1	0	1
688050	2021	0	0.0863859	0.223116	0.179177	0	73.8197	0.089563	22.1392	0	0	上海市	12.0749	0.7428	-3.59536	0	23.8298	3	0	0	1
603501	2019	0	0.0347351	0.544789	-0.462138	0	32.3547	0.040356	23.5841	1.09861	0	上海市	11.9401	0.7189	-3.57616	0	26.3392	5	0	0	1
600419	2021	0	0.0863859	0.685906	-0.013902	0	68.445	0.021813	24.7157	3.3673	1	上海市	12.0749	0.7879	-4.04444	0	55.063	13	0	0	1
600818	2014	0	0	0.450462	-0.072574	0	40.9182	0.019311	20.4186	3.04452	0	上海市	11.5408	0.6848	-3.83163	1.94591	16.0474	5	0	0	1
600284	2014	0	0	0.567379	-0.451721	0	20.8954	0.030001	23.4249	2.3979	1	上海市	11.5408	0.7622	-3.75149	1.09861	28.7382	8	0	0	1
600647	2017	0	0.0254734	0.340745	-0.192101	0	40.6821	0.015783	20.1272	3.21888	1	上海市	11.8018	0.7164	-3.97871	0	15.2495	9	0	0	1
603006	2018	0	0.0231541	0.366578	0.383273	0	59.5814	0.050724	21.4399	1.60944	0	上海市	11.8898	0.6892	-3.71953	0	18.9213	5	1	0	1
603392	2021	0	0.0863859	0.464673	-0.193831	0	37.1239	0.024764	21.3353	1.94591	0	上海市	12.0749	0.6918	-4.52584	0	38.5027	4	0	0	1
300755	2021	0	0.0863859	0.126794	0.031336	0	43.2	0.070308	21.1928	0.693147	0	上海市	12.0749	0.774	-3.81681	0	13.437	3	0	0	1
600844	2014	0	0	0.511195	0.289223	0	18.8537	0.013881	21.9072	3.04452	1	上海市	11.5408	0.6369	-3.98813	0	17.5011	4	0	1	1
300619	2021	0	0.0863859	0.311951	0.32356	1	30.911	0.077905	21.7942	0	0	上海市	12.0749	0.734	-3.90293	0	18.1335	5	1	0	1
596	2021	0	0.0863859	0.264131	1.52069	0	27.5676	0.07887	20.5546	0	0	上海市	12.0749	0.7616	-3.57385	1.09861	37.7127	12	0	0	1
600665	2014	0	0	0.813447	1.07563	0	56.5151	0.020642	23.3636	3.09104	1	上海市	11.5408	0.7689	-3.9968	0	15.8431	13	0	0	1
603956	2020	0	0.027364	0.406342	0.462806	0	58.3569	0.076695	21.5227	0.693147	0	上海市	11.9627	0.8214	-3.48597	2.70805	24.9721	5	1	0	1
600331	2022	0	0.0838795	0.634581	0.075737	0	26.1369	-0.003738	23.7295	3.3673	1	上海市	12.1037	0.7208	-4.28026	0	23.2364	5	0	1	1
603188	2022	0	0.0838795	0.351826	0.111889	1	32.1748	0.053244	22.0036	0.693147	0	上海市	12.1037	0.7736	-3.79169	0	44.5444	15	1	1	1
601872	2018	0	0.0231541	0.593102	-0.220537	1	41.3908	0.021816	24.6344	2.56495	1	上海市	11.8898	0.6737	-3.50044	0	15.6955	10	1	0	1
601595	2016	0	0.00731707	0.28133	0.130207	0	69.2165	0.08659	21.735	0	1	上海市	11.7066	0.784	-4.01978	0	3.4649	20	0	0	1
300262	2017	0	0.0254734	0.514787	-0.679516	0	41.6779	0.029287	22.213	1.94591	0	上海市	11.8018	0.7733	-3.87668	2.48491	25.948	8	0	0	1
2278	2017	0	0.0254734	0.275936	0.17763	0	13.074	0.010222	21.1751	2.19722	0	上海市	11.8018	0.5723	-4.05499	0	14.1548	5	0	0	1
600618	2019	0	0.0347351	0.188254	-0.42335	0	46.5934	0.141145	22.4697	3.3322	1	上海市	11.9401	0.7879	-4.23765	0	41.6735	4	0	1	1
2701	2021	0	0.0863859	0.316254	0.115669	0	34.4021	0.084554	22.3243	1.79176	0	上海市	12.0749	0.7528	-4.0778	0	33.6844	5	0	0	1
603466	2020	0	0.027364	0.544324	-0.053408	0	33.6477	0.079123	22.1886	1.38629	0	上海市	11.9627	0.8188	-3.83629	0	15.2019	20	1	0	1
668	2014	0	0	0.585729	0.284244	0	39.2808	-0.027734	21.2463	2.94444	0	上海市	11.5408	0.6824	-4.14218	0	25.1493	13	0	0	1
300579	2022	0	0.0838795	0.434114	0.188784	0	26.9312	0.037669	22.6934	2.56495	0	上海市	12.1037	0.7236	-3.99388	0.693147	19.5505	5	0	0	1
601231	2018	0	0.0231541	0.53304	0.220845	0	73.8197	0.058555	23.7265	1.94591	0	上海市	11.8898	0.8049	-3.6806	1.09861	13.7918	5	1	0	1
603499	2020	0	0.027364	0.333787	0.20947	1	45.6597	0.013494	20.6537	1.38629	0	上海市	11.9627	0.7798	-3.58903	0	40.1177	4	1	0	1
300992	2021	0	0.0863859	0.623874	4.27724	0	49.3652	0.047349	24.2279	3.3673	1	上海市	12.0749	0.8172	-4.17197	0	15.9648	13	1	0	1
2865	2021	0	0.0863859	0.682185	1.78946	1	56.4178	0.041488	25.5182	3.3673	1	上海市	12.0749	0.8058	-3.89591	0	31.5334	13	0	0	1
600115	2014	0	0	0.819698	-0.196336	0	40.0254	0.021689	25.8203	2.89037	1	上海市	11.5408	0.6869	-3.41058	0	35.2325	10	0	0	1
600845	2020	0	0.027364	0.466077	0.665278	0	50.1492	0.096662	23.3673	3.29584	1	上海市	11.9627	0.8229	-4.15649	2.19722	16.5827	12	1	0	1
300272	2014	0	0	0.113166	0.0449	0	38.4697	0.078527	20.5834	1.38629	0	上海市	11.5408	0.7277	-3.53835	0	20.6645	5	0	0	1
2454	2017	0	0.0254734	0.452687	0.658203	0	43.5189	0.062034	22.5405	2.07944	0	上海市	11.8018	0.6218	-3.51692	1.09861	22.3534	5	0	0	1
300523	2022	0	0.0838795	0.357946	0.511015	0	20.9939	0.089706	22.1139	1.79176	0	上海市	12.1037	0.8043	-3.91479	0.693147	23.6194	5	0	0	1
2858	2018	0	0.0231541	0.22652	0.706966	1	23.9867	0.07163	20.1923	0.693147	0	上海市	11.8898	0.826	-3.59117	0	18.0262	20	1	0	1
603619	2018	0	0.0231541	0.450368	0.341284	0	36.5924	0.006944	22.1856	0.693147	0	上海市	11.8898	0.7095	-3.75624	0	31.8767	2	1	0	1
600530	2015	0	0	0.270338	0.145669	0	18.3569	0.035054	21.7121	2.70805	0	上海市	11.6008	0.7221	-3.85847	0	24.5962	4	0	0	1
2178	2016	0	0.00731707	0.442982	0.944981	0	18.5289	0.021087	21.5557	2.30259	0	上海市	11.7066	0.7381	-3.52836	0	13.2692	15	0	0	1
300017	2016	0	0.00731707	0.150789	0.049614	1	17.8458	0.144089	22.8823	2.07944	0	上海市	11.7066	0.8446	-3.78734	0	17.9039	12	0	0	1
600665	2017	0	0.0254734	0.857389	0.549401	0	56.5151	0.011602	23.7947	3.21888	1	上海市	11.8018	0.7382	-4.07254	0	14.8674	13	0	0	1
600835	2017	0	0.0254734	0.629163	-0.059581	1	47.3454	0.07044	24.2354	3.17805	1	上海市	11.8018	0.7373	-3.97077	4.04305	22.9625	5	0	0	1
300222	2018	0	0.0231541	0.419768	0.60315	0	26.2307	0.051611	22.7871	2.07944	0	上海市	11.8898	0.7949	-3.79102	1.09861	23.6632	5	1	0	1
603330	2020	0	0.027364	0.493814	0.262729	1	36.1013	0.038613	21.0689	1.38629	0	上海市	11.9627	0.664	-3.80345	0	43.966	4	1	1	1
600500	2016	0	0.00731707	0.598916	0.271398	0	55.352	0.008814	24.6355	2.83321	1	上海市	11.7066	0.7768	-3.66023	0	22.1981	4	0	1	1
600836	2015	0	0	0.744665	1.00335	0	26.6723	0.007287	22.0306	3.09104	0	上海市	11.6008	0.726	-3.99255	0	33.267	4	0	0	1
2605	2017	0	0.0254734	0.155648	0.928455	0	17.7512	0.041422	21.3907	1.94591	0	上海市	11.8018	0.6857	-3.95542	0	28.003	4	0	0	1
300593	2021	0	0.0863859	0.327834	-0.03275	1	40.5439	0.117808	22.4532	2.3979	0	上海市	12.0749	0.7782	-4.11776	0	13.8383	3	0	0	1
600708	2016	0	0.00731707	0.805648	3.57471	1	38.2222	0.02377	24.6052	3.04452	1	上海市	11.7066	0.7765	-3.86606	0	27.5811	13	0	0	1
600503	2019	0	0.0347351	0.395712	5.94214	0	8.7344	0.018865	22.6055	2.89037	0	上海市	11.9401	0.7419	-3.95587	0	28.2472	13	0	0	1
600602	2020	0	0.027364	0.277377	0.354388	0	28.0285	0.046208	22.5556	3.3673	1	上海市	11.9627	0.7288	-4.47671	0	24.1413	12	1	0	1
2828	2021	0	0.0863859	0.429003	0.221797	0	57.7745	0.134239	23.159	1.94591	0	上海市	12.0749	0.8373	-3.65222	0	24.2011	4	0	0	1
600748	2017	0	0.0254734	0.713826	0.984642	0	48.5988	0.014172	24.3744	3.09104	1	上海市	11.8018	0.8035	-3.82782	0	20.4559	13	0	0	1
600196	2016	0	0.00731707	0.423084	0.078343	0	38.6222	0.073601	24.5022	2.94444	0	上海市	11.7066	0.7458	-3.84527	0	38.0749	4	0	0	1
2636	2018	0	0.0231541	0.388697	-0.129449	1	39.825	0.072791	22.1511	2.07944	0	上海市	11.8898	0.6717	-3.8756	0	15.5767	5	1	0	1
600851	2018	0	0.0231541	0.196076	-0.045147	0	8.7344	0.034597	22.2294	3.21888	1	上海市	11.8898	0.698	-4.15692	0	22.4313	4	1	0	1
603991	2019	0	0.0347351	0.39248	0.377179	0	44.8864	-0.082706	20.352	1.09861	0	上海市	11.9401	0.7409	-3.58018	0	37.2474	4	0	1	1
600272	2016	0	0.00731707	0.51817	0.145229	1	26.5061	0.020179	20.748	2.77259	1	上海市	11.7066	0.6908	-3.96269	0	21.7855	9	0	0	1
601101	2021	0	0.0863859	0.281908	0.66903	0	16.2763	0.014641	20.8506	1.60944	0	上海市	12.0749	0.5933	-3.81668	0	47.9139	20	0	1	1
2448	2021	0	0.0837153	0.610548	0.954036	0	50.7549	0.017404	24.341	3.2581	1	上海市	12.0749	0.8446	-3.9935	0	35.9137	13	0	0	1
300074	2014	0	0	0.057657	0.032788	0	14.46	0.026822	20.7847	1.60944	0	上海市	11.5408	0.7655	-3.48779	0	14.4534	12	0	0	1
600623	2016	0	0.00731707	0.460735	0.165728	0	42.172	0.013797	24.3005	3.21888	1	上海市	11.7066	0.7966	-3.96023	0.693147	46.5772	4	0	1	1
300887	2022	0	0.0838795	0.156449	0.099339	1	28.3226	0.034366	23.604	1.09861	0	上海市	12.1037	0.7419	-3.97409	0	30.5993	4	0	0	1
603329	2020	0	0.027364	0.413964	-0.040762	0	51	0.046155	21.0214	1.38629	0	上海市	11.9627	0.6081	-3.75797	0	21.3489	10	1	0	1
2561	2017	0	0.0254734	0.180939	0.308101	0	30.3718	0.093329	21.7014	1.94591	1	上海市	11.8018	0.7525	-4.09785	0	20.9692	9	0	0	1
300253	2018	0	0.0231541	0.227216	0.358764	0	11.4933	0.072411	22.1672	2.07944	0	上海市	11.8898	0.7788	-3.71591	0	19.2834	12	1	0	1
2605	2019	0	0.0347351	0.479907	0.154296	1	17.6306	0.146606	21.8288	2.19722	0	上海市	11.9401	0.7107	-4.06465	0	29.9954	4	0	0	1
300590	2017	0	0.0254734	0.12713	1.15403	1	38.25	0.109979	20.5971	0	0	上海市	11.8018	0.7428	-3.34046	0	9.5197	5	0	0	1
600844	2016	0	0.00731707	0.277618	0.085442	0	17.3473	-0.076728	21.92	3.13549	1	上海市	11.7066	0.6213	-4.06865	0	26.1247	4	0	1	1
603466	2017	0	0.0254734	0.531804	-0.339406	1	34.0625	0.060293	21.737	0	0	上海市	11.8018	0.7478	-3.69989	0	13.3137	20	0	0	1
603918	2020	0	0.027364	0.476085	1.09743	1	29.1234	0.064165	21.0453	1.79176	0	上海市	11.9627	0.711	-4.12075	0.693147	16.7918	12	1	0	1
600026	2020	0	0.027364	0.460242	-0.120772	0	32.2701	0.03976	24.9123	2.94444	1	上海市	11.9627	0.796	-3.92337	0	23.3658	10	1	0	1
603037	2018	0	0.0231541	0.132913	0.078175	0	20.8623	0.131649	20.6857	0.693147	0	上海市	11.8898	0.7494	-3.75374	0	18.9482	5	1	0	1
600639	2015	0	0	0.486013	-0.077762	0	49.3652	0.026637	23.5969	3.13549	1	上海市	11.6008	0.8145	-4.01483	0	9.3831	13	0	0	1
603232	2018	0	0.0231541	0.140745	1.97329	0	14.5574	0.09923	20.4015	0.693147	0	上海市	11.8898	0.7662	-3.78873	0	22.3876	12	1	0	1
600507	2022	0	0.0838795	0.342309	5.4005	1	18.1447	-0.009274	21.3549	0.693147	0	上海市	12.1037	0.723	-4.03231	0	25.0046	8	0	1	1
688510	2021	0	0.0863859	0.246358	1.16317	0	24.0779	-0.066202	23.1243	0.693147	0	上海市	12.0749	0.7693	-3.49447	0	24.3201	4	1	0	1
603918	2018	0	0.0231541	0.504464	0.88574	0	29.3324	0.044308	20.8684	1.38629	0	上海市	11.8898	0.7459	-4.01902	0.693147	21.6832	12	1	0	1
600455	2021	0	0.0863859	0.524008	0.127166	0	18.5811	0.056629	22.3622	1.60944	0	上海市	12.0749	0.7356	-4.11794	0	9.4277	5	0	0	1
2561	2014	0	0	0.187149	0.266544	0	30.3718	0.115638	21.5658	1.38629	1	上海市	11.5408	0.7509	-3.96908	0	15.3714	9	0	0	1
300469	2015	0	0	0.493655	1.46114	1	31.8	0.056729	20.3495	0	0	上海市	11.6008	0.7781	-3.69975	0	16.7538	12	0	0	1
600663	2020	0	0.027364	0.666738	1.7839	1	56.4178	0.049464	25.3419	3.3322	1	上海市	11.9627	0.8446	-3.90207	0	38.9983	13	1	0	1
300222	2014	0	0	0.24416	0.643909	1	40.3295	0.04666	21.2847	1.38629	0	上海市	11.5408	0.6698	-3.58588	1.09861	23.7698	5	0	0	1
600500	2017	0	0.0254734	0.622612	1.72427	0	55.352	0.024515	24.7443	2.89037	1	上海市	11.8018	0.7877	-3.67866	0	20.4503	4	0	1	1
601222	2022	0	0.0838795	0.467218	0.425566	0	27.911	0.15733	22.8138	1.09861	0	上海市	12.1037	0.7633	-3.67006	1.38629	62.2432	5	1	0	1
601021	2017	0	0.0254734	0.589179	-0.241392	0	62.9544	0.061235	23.7487	1.09861	0	上海市	11.8018	0.6845	-3.59803	0	30.8495	10	0	0	1
600517	2016	0	0.00731707	0.584574	0.659398	0	31.5698	0.054947	22.916	2.63906	1	上海市	11.7066	0.8081	-3.90585	1.38629	18.3798	5	0	0	1
300852	2022	0	0.0838795	0.074752	-0.047249	0	21.2593	0.168329	21.4447	1.38629	0	上海市	12.1037	0.7609	-3.63992	0	21.8854	5	1	0	1
600530	2014	0	0	0.199467	0.183206	0	17.8461	0.034445	21.7421	2.63906	1	上海市	11.5408	0.7037	-3.82017	0	22.1974	4	0	0	1
300153	2016	0	0.00731707	0.291579	0.380931	0	41.7	0.023566	21.0437	1.94591	0	上海市	11.7066	0.6399	-3.64057	2.30259	18.4358	5	0	0	1
863	2019	0	0.0347351	0.555647	1.20282	1	20.6306	0.016448	23.2748	3.13549	0	上海市	11.9401	0.7164	-4.00393	0	28.4534	13	0	0	1
2114	2022	0	0.0838795	0.217327	0.363076	1	40.4245	0.078701	21.9862	1.79176	0	上海市	12.1037	0.7486	-4.03111	0	38.153	3	0	1	1
600676	2019	0	0.0347351	0.312316	0.180468	0	31.9178	0.015258	22.9292	3.29584	1	上海市	11.9401	0.7038	-4.18524	0	18.2161	10	0	0	1
600050	2016	0	0.00731707	0.625744	0.002592	0	62.7381	0.000779	26.3264	2.70805	1	上海市	11.7066	0.7912	-3.19147	3.78419	21.2941	12	0	0	1
600610	2017	0	0.0254734	0.886016	-0.679516	0	24.8393	-0.256986	19.9899	3.2581	0	上海市	11.8018	0.6019	-3.8887	0	7.994	8	0	0	1
300129	2020	0	0.027364	0.461412	0.25312	0	8.7344	0.073348	22.3029	2.3979	0	上海市	11.9627	0.7432	-3.91767	1.38629	23.8948	5	1	0	1
90	2021	0	0.0863859	0.132666	0.299208	1	59.8473	0.088058	22.3034	1.09861	0	上海市	12.0749	0.7498	-3.87767	2.07944	25.7832	5	1	0	1
600638	2017	0	0.0254734	0.597199	0.711994	0	17.9242	0.056788	23.0981	3.21888	0	上海市	11.8018	0.738	-4.13611	0	22.7017	13	0	0	1
2636	2016	0	0.00731707	0.455725	0.318546	1	39.825	0.10716	21.881	1.79176	0	上海市	11.7066	0.6862	-3.78703	0	16.293	5	0	0	1
300336	2020	0	0.027364	0.786474	1.04478	0	8.8753	-0.256986	21.0779	2.19722	0	上海市	11.9627	0.762	-3.72446	0	26.0872	20	1	0	1
603868	2019	0	0.0347351	0.28808	0.043912	1	73.8197	0.185027	22.03	1.38629	0	上海市	11.9401	0.7969	-3.67253	2.07944	21.5412	5	0	0	1
603799	2022	0	0.0838795	0.297832	0.117724	0	46.1694	0.090357	22.8861	1.94591	0	上海市	12.1037	0.7697	-3.70718	0.693147	27.0325	5	1	1	1
300226	2014	0	0	0.462073	1.66174	1	29.6875	0.008427	21.1816	1.38629	0	上海市	11.5408	0.6467	-3.65565	0	14.6817	12	0	0	1
600508	2020	0	0.027364	0.38464	0.226982	0	62.4298	0.035876	23.5411	2.99573	1	上海市	11.9627	0.8102	-3.94052	0.693147	21.2142	2	1	1	1
603108	2020	0	0.027364	0.599055	0.081886	0	20.016	0.049509	23.0434	1.79176	1	上海市	11.9627	0.7427	-3.97934	0	23.3409	9	1	0	1
926	2022	0	0.0838795	0.236187	0.203994	0	29.0357	0.005871	21.0693	1.79176	0	上海市	12.1037	0.7418	-4.16349	0	27.0412	4	0	0	1
600848	2016	0	0.00731707	0.51026	2.76175	0	45.0721	0.036223	23.0963	3.13549	1	上海市	11.7066	0.7684	-4.05622	1.09861	21.8391	13	0	0	1
600171	2018	0	0.0231541	0.092347	0.028622	0	25.4714	0.038166	21.7194	3.04452	1	上海市	11.8898	0.8154	-3.93889	1.60944	21.587	5	1	0	1
2482	2021	0	0.0863859	0.547124	0.465533	1	17.795	0.01748	22.0708	1.60944	0	上海市	12.0749	0.6766	-3.75371	2.19722	30.766	5	1	0	1
601828	2019	0	0.0347351	0.599451	0.142338	1	55.6966	0.038319	25.5297	0.693147	0	上海市	11.9401	0.7122	-3.2128	0	48.8895	14	0	0	1
2838	2022	0	0.0838795	0.35704	-0.025287	0	21.6775	0.033812	21.189	2.07944	0	上海市	12.1037	0.7515	-3.97642	0	44.4003	12	0	1	1
2252	2020	0	0.027364	0.057657	-0.00705	1	26.2012	0.051722	23.9617	2.56495	0	上海市	11.9627	0.7227	-4.3311	0	29.9936	4	1	0	1
300039	2017	0	0.0254734	0.117273	-0.011646	0	30.0124	0.101617	21.709	2.07944	0	上海市	11.8018	0.7835	-3.81829	0	41.1268	4	0	0	1
600689	2019	0	0.0347351	0.343957	0.089199	0	25.9508	0.013435	20.4001	3.29584	1	上海市	11.9401	0.7234	-4.02849	0	39.841	3	0	1	1
300731	2022	0	0.0838795	0.726314	-0.02955	0	44.4339	0.009856	25.8046	2.99573	1	上海市	12.1037	0.7456	-3.61522	0	52.3843	7	1	1	1
603650	2019	0	0.0347351	0.409881	0.111729	0	50.269	0.078227	22.1326	0.693147	0	上海市	11.9401	0.8203	-3.59521	0	42.3426	4	0	1	1
603003	2015	0	0	0.748156	-0.292979	0	57.9912	-0.055661	21.7679	1.38629	0	上海市	11.6008	0.6889	-3.86157	0	22.1265	9	0	0	1
2451	2019	0	0.0347351	0.419385	0.414524	1	40.2277	0.030345	20.91	2.30259	0	上海市	11.9401	0.5793	-3.94437	0	21.2919	5	0	0	1
688305	2021	0	0.0863859	0.412889	-0.00898	0	38.2275	0.054904	21.4807	2.3979	0	上海市	12.0749	0.806	-3.92278	1.79176	3.3545	5	0	0	1
600021	2017	0	0.0254734	0.762354	0.002641	0	49.4061	0.017663	25.1167	2.70805	1	上海市	11.8018	0.8015	-3.59716	1.79176	23.9391	7	0	1	1
605218	2021	0	0.0863859	0.651117	0.174546	0	58.3198	0.051944	25.7592	3.2581	1	上海市	12.0749	0.748	-3.82847	0	22.4063	5	1	0	1
300129	2017	0	0.0254734	0.298424	-0.366472	0	8.7344	0.04776	21.8919	2.07944	0	上海市	11.8018	0.784	-3.78749	1.60944	22.389	5	0	0	1
600026	2017	0	0.0254734	0.53197	0.109057	0	38.1179	0.031218	24.824	2.77259	1	上海市	11.8018	0.769	-3.82222	0	20.8345	10	0	0	1
601828	2022	0	0.0838795	0.068914	1.027	1	22.4811	0.038515	20.3794	1.09861	0	上海市	12.1037	0.7146	-3.42494	0	38.7979	16	1	0	1
688131	2022	0	0.0838795	0.271455	0.276847	1	29.9794	0.047651	21.5585	1.94591	0	上海市	12.1037	0.7052	-3.80857	0	28.9951	4	1	0	1
603496	2019	0	0.0347351	0.170716	-0.001893	1	19.2005	0.064002	20.686	1.09861	0	上海市	11.9401	0.8255	-3.67379	0.693147	19.3356	5	0	0	1
300225	2018	0	0.0231541	0.214709	0.332427	1	15.4274	0.008173	20.863	2.07944	1	上海市	11.8898	0.7068	-4.05831	0	39.7056	4	1	1	1
600628	2019	0	0.0347351	0.343226	0.621343	0	20.7265	0.005661	22.6059	3.29584	1	上海市	11.9401	0.8123	-4.39587	0.693147	29.031	9	0	0	1
603960	2019	0	0.0347351	0.40341	0.106214	1	23.2049	0.099329	20.9434	1.09861	0	上海市	11.9401	0.7151	-3.70856	0	21.2651	5	0	0	1
300230	2015	0	0	0.354735	0.059898	1	35.3875	0.057701	21.2431	1.60944	0	上海市	11.6008	0.7409	-3.62187	0	26.622	4	0	1	1
600436	2022	0	0.0838795	0.477141	0.314509	1	38.3938	0.021135	21.496	1.09861	0	上海市	12.1037	0.7251	-4.04395	0	50.825	5	0	0	1
837046	2022	0	0.0838795	0.278089	1.00382	0	20.33	0.068173	23.9098	0	0	上海市	12.1037	0.7621	-3.49802	0	12.9075	5	1	0	1
300008	2018	0	0.0231541	0.679784	-0.119881	0	18.8327	-0.256986	21.5818	2.30259	0	上海市	11.8898	0.7958	-3.8102	0	18.8681	15	1	0	1
603131	2017	0	0.0254734	0.269581	0.020809	0	37.5	0.079934	20.627	0.693147	0	上海市	11.8018	0.7803	-3.90503	0.693147	29.7222	5	0	0	1
300059	2018	0	0.0231541	0.605756	-0.094004	0	23.811	0.024069	24.4074	2.19722	0	上海市	11.8898	0.7697	-3.50213	0	24.7233	12	1	0	1
300017	2015	0	0	0.282908	0.187943	1	21.193	0.199697	21.9777	1.94591	0	上海市	11.6008	0.8382	-3.75081	0	23.3378	12	0	0	1
300613	2019	0	0.0347351	0.111695	-0.034639	1	22.4166	0.056702	20.9705	1.09861	0	上海市	11.9401	0.7188	-3.67189	0	16.7561	12	0	0	1
600597	2020	0	0.027364	0.561039	-0.012328	0	51.623	0.038658	23.7344	2.94444	1	上海市	11.9627	0.7593	-4.0397	1.09861	49.0086	3	1	0	1
300153	2015	0	0	0.258582	0.647297	0	46.6375	0.037389	21.0292	1.79176	0	上海市	11.6008	0.7085	-3.59888	1.60944	16.5538	5	0	0	1
600161	2022	0	0.0838795	0.548229	0.270377	0	31.8201	0.042136	23.4828	3.2581	1	上海市	12.1037	0.7454	-4.10616	0	57.2916	3	0	0	1
600846	2019	0	0.0347351	0.706006	-0.03515	0	23.3772	0.078888	23.2208	3.2581	1	上海市	11.9401	0.8164	-4.16794	0	24.8194	8	0	0	1
603196	2018	0	0.0231541	0.270326	0.204321	1	54	0.022056	20.9708	0.693147	0	上海市	11.8898	0.7136	-3.71193	0	22.6345	3	1	0	1
603006	2020	0	0.027364	0.281809	0.461171	0	59.97	0.044528	21.4234	1.94591	0	上海市	11.9627	0.6983	-3.79817	0	18.8418	5	1	0	1
300762	2020	0	0.027364	0.270639	0.502004	0	22.2399	0.08852	21.3586	0.693147	0	上海市	11.9627	0.7331	-3.67263	0	27.3182	5	1	0	1
600210	2014	0	0	0.63716	-0.195038	0	22.9948	0.016145	23.1024	2.77259	0	上海市	11.5408	0.7407	-3.73585	0	32.0144	4	0	1	1
600606	2016	0	0.00731707	0.886016	1.28118	1	28.9921	0.012818	26.3264	3.21888	1	上海市	11.7066	0.7743	-3.19147	0	18.292	13	0	0	1
2565	2018	0	0.0231541	0.369224	0.130652	0	23.6104	0.031564	22.007	2.07944	0	上海市	11.8898	0.7847	-3.71181	0	37.233	4	1	1	1
600639	2017	0	0.0254734	0.552082	0.579799	0	49.3652	0.035859	23.7429	3.21888	1	上海市	11.8018	0.7928	-4.0787	0	15.9941	13	0	0	1
2816	2021	0	0.0863859	0.197492	0.747131	0	41.0519	0.086492	20.4717	0	0	上海市	12.0749	0.6921	-3.4805	0	23.1968	20	1	0	1
600819	2019	0	0.0347351	0.43429	0.029972	0	30.8336	0.031273	22.6842	3.2581	1	上海市	11.9401	0.7091	-4.19412	0	27.7946	5	0	1	1
600624	2020	0	0.027364	0.464429	-0.170316	1	18.7434	-0.0262	21.461	3.3322	1	上海市	11.9627	0.7411	-4.32123	0	40.7594	21	1	0	1
600882	2018	0	0.0231541	0.547093	0.501397	1	18.2212	0.003956	21.7127	3.17805	0	上海市	11.8898	0.6631	-4.33851	0	36.1174	3	1	0	1
600073	2015	0	0	0.533884	-0.289998	0	31.8201	0.02953	22.7632	2.94444	1	上海市	11.6008	0.7443	-3.87182	0	40.5456	3	0	0	1
600822	2020	0	0.027364	0.615466	-0.263915	0	48.1026	0.056293	21.5082	3.29584	1	上海市	11.9627	0.7463	-4.20488	0	25.9479	9	1	0	1
600628	2018	0	0.0231541	0.233195	0.247111	0	20.7265	0.047197	22.48	3.2581	1	上海市	11.8898	0.8189	-4.35757	0.693147	29.04	9	1	0	1
600415	2022	0	0.0838795	0.307539	-0.167913	1	42.167	0.028502	21.0403	1.79176	0	上海市	12.1037	0.7223	-4.20018	0	30.4996	16	1	0	1
603039	2019	0	0.0347351	0.518398	0.789605	1	33.1073	0.072328	21.3789	1.09861	0	上海市	11.9401	0.7336	-3.83441	0	19.0849	12	0	0	1
600115	2015	0	0	0.807617	-0.208701	0	38.6062	0.025788	25.9999	2.94444	1	上海市	11.6008	0.7448	-3.39615	0	26.9962	10	0	0	1
600622	2020	0	0.027364	0.706448	-0.165731	0	14.0999	0.01118	24.246	3.3673	1	上海市	11.9627	0.8352	-4.12908	0	25.6242	13	1	0	1
600850	2020	0	0.027364	0.653041	0.441667	0	24.1969	0.04011	22.8464	3.29584	1	上海市	11.9627	0.8262	-4.18882	0	17.036	12	1	0	1
601872	2019	0	0.0347351	0.530283	0.384169	0	54.2786	0.029671	24.7273	2.63906	1	上海市	11.9401	0.6903	-3.52211	0	16.5385	10	0	0	1
600820	2018	0	0.0231541	0.72389	0.471866	0	30.4926	0.025619	25.0796	3.21888	1	上海市	11.8898	0.7211	-3.84581	0	26.9928	8	1	0	1
601106	2021	0	0.0863859	0.319581	-0.370654	1	26.704	0.199697	21.7538	1.09861	0	上海市	12.0749	0.7416	-3.66081	0.693147	22.6492	12	0	0	1
688160	2021	0	0.0863859	0.407688	0.22975	0	43.8242	0.020214	22.6589	2.48491	0	上海市	12.0749	0.6787	-3.67474	0.693147	53.379	5	1	0	1
600675	2019	0	0.0347351	0.686662	1.15516	0	68.445	0.053474	24.7096	3.29584	1	上海市	11.9401	0.8209	-3.96566	0	19.4306	13	0	0	1
600009	2016	0	0.00731707	0.160316	-0.06023	0	53.2538	0.110069	24.017	2.94444	1	上海市	11.7066	0.7412	-3.76347	0	18.8804	10	0	0	1
603189	2016	0	0.00731707	0.062344	1.22907	1	43.2065	0.086323	20.5515	0	0	上海市	11.7066	0.7578	-3.29337	0	11.5807	12	0	0	1
603648	2020	0	0.027364	0.108889	0.009451	0	24.8704	0.057214	21.3972	1.38629	1	上海市	11.9627	0.7023	-3.87598	0	15.7003	14	1	0	1
600623	2017	0	0.0254734	0.499898	-0.398474	0	42.172	0.011616	24.3814	3.2581	1	上海市	11.8018	0.7711	-3.98662	0	37.0681	4	0	1	1
300272	2017	0	0.0254734	0.342743	0.380663	0	38.4798	0.004125	21.69	1.94591	0	上海市	11.8018	0.744	-3.77717	1.09861	29.1957	5	0	0	1
600628	2016	0	0.00731707	0.305864	0.179219	0	20.7265	0.043805	22.4781	3.17805	1	上海市	11.7066	0.8165	-4.27759	0	29.9254	9	0	0	1
300129	2019	0	0.0347351	0.456626	0.132655	0	8.7344	0.035998	22.1761	2.30259	0	上海市	11.9401	0.7587	-3.87608	0.693147	31.9831	5	0	0	1
600517	2018	0	0.0231541	0.597835	0.960567	1	31.5698	0.000922	22.9098	2.77259	1	上海市	11.8898	0.7301	-3.98613	1.09861	27.4309	5	1	0	1
2506	2020	0	0.027364	0.687265	0.028664	1	19.2265	-0.190339	23.3479	2.3979	0	上海市	11.9627	0.7545	-3.79811	2.07944	26.5626	5	1	0	1
688070	2022	0	0.0838795	0.53622	-0.097753	0	57.4594	0.136268	23.7255	1.09861	0	上海市	12.1037	0.8096	-3.56072	0	26.0162	10	0	0	1
300039	2018	0	0.0231541	0.095458	0.441741	0	30.0124	0.082556	21.7339	2.19722	0	上海市	11.8898	0.7701	-3.85972	0	44.2831	4	1	0	1
600836	2018	0	0.0231541	0.730876	0.147884	0	27.2301	-0.005865	21.9554	3.21888	0	上海市	11.8898	0.5723	-4.11001	0	25.7765	4	1	0	1
600315	2020	0	0.027364	0.424609	-0.004374	1	49.3681	0.038087	23.1477	2.99573	0	上海市	11.9627	0.7698	-4.13297	0	36.4085	4	1	1	1
600061	2014	0	0	0.825832	0.361903	0	35.9892	5.1e-05	25.2784	2.89037	1	上海市	11.5408	0.7416	-3.47804	0	17.8263	3	0	1	1
300171	2016	0	0.00731707	0.285421	0.30159	1	60.6489	0.057958	22.1579	1.79176	0	上海市	11.7066	0.7144	-4.07574	1.09861	18.6646	5	0	0	1
2643	2021	0	0.0863859	0.674732	-0.037317	0	24.1969	0.035911	22.9871	3.3322	1	上海市	12.0749	0.805	-4.22238	0	45.4713	12	0	1	1
300245	2015	0	0	0.147462	0.096336	1	19.8257	0.052577	20.5198	1.60944	0	上海市	11.6008	0.7442	-3.56832	0	9.5007	12	0	0	1
600636	2014	0	0	0.456487	-0.040448	0	31.5286	0.01266	22.0794	3.09104	1	上海市	11.5408	0.7702	-4.03394	0	34.8678	4	0	1	1
300551	2018	0	0.0231541	0.309095	1.55611	1	38.9245	0.016405	20.4633	1.09861	0	上海市	11.8898	0.7436	-3.87912	0	21.2614	5	1	0	1
600619	2017	0	0.0254734	0.629863	-0.06174	0	20.2155	0.024836	23.3363	3.2581	1	上海市	11.8018	0.8231	-4.11907	0	27.3674	5	0	0	1
300057	2021	0	0.0863859	0.528159	-0.340372	0	42.0089	0.067093	24.6864	3.3673	1	上海市	12.0749	0.7239	-4.09026	0	20.5651	4	1	1	1
600649	2015	0	0	0.52854	4.82919	1	45.6146	0.082722	24.5033	3.13549	1	上海市	11.6008	0.718	-3.88505	0	8.3833	13	0	0	1
300234	2021	0	0.0863859	0.329035	2.41155	1	15.5578	0.007074	21.3088	2.48491	0	上海市	12.0749	0.6183	-3.82813	0	35.0191	12	1	1	1
600606	2020	0	0.027364	0.886016	0.214246	1	29.1296	0.015126	26.3264	3.3673	1	上海市	11.9627	0.7963	-3.21072	0	19.545	13	1	0	1
600019	2017	0	0.0254734	0.501841	-0.545138	0	52.139	0.058256	26.3264	2.89037	1	上海市	11.8018	0.799	-3.21388	3.4012	24.4315	5	0	1	1
601727	2014	0	0	0.683561	0.214659	1	56.9352	0.032921	25.69	1.94591	1	上海市	11.5408	0.7681	-3.11682	3.17805	30.2586	5	0	0	1
300503	2021	0	0.0863859	0.280529	-0.221792	1	15.9017	0.131302	21.7915	1.60944	0	上海市	12.0749	0.7174	-3.8228	0.693147	43.7383	12	1	0	1
600825	2019	0	0.0347351	0.327206	0.411034	0	27.9967	0.005079	22.1041	3.2581	1	上海市	11.9401	0.7659	-4.23456	0	19.6148	20	0	0	1
600503	2015	0	0	0.32552	2.12265	0	8.7344	0.003332	22.4129	2.63906	0	上海市	11.6008	0.7782	-3.79793	0	30.4361	13	0	0	1
601968	2016	0	0.00731707	0.630535	-0.148997	0	56.4442	0.002063	22.486	0.693147	1	上海市	11.7066	0.7163	-3.63752	0	20.4204	5	0	0	1
300864	2022	0	0.0838795	0.272477	-0.118782	1	18.2557	0.108195	21.1786	2.3979	0	上海市	12.1037	0.747	-3.85535	3.33221	17.947	6	1	0	1
300230	2014	0	0	0.151859	0.074564	1	44.7212	0.085501	20.3741	1.38629	0	上海市	11.5408	0.7931	-3.46404	0	26.2003	4	0	1	1
2399	2022	0	0.0838795	0.459226	0.164597	0	24.4135	-0.040741	19.9899	2.83321	0	上海市	12.1037	0.6953	-4.0565	0	48.334	6	1	0	1
603926	2022	0	0.0838795	0.132665	-0.151518	1	24.1259	0.092264	21.0569	1.38629	0	上海市	12.1037	0.7717	-3.68208	0	18.8212	5	1	0	1
599	2022	0	0.0838795	0.409145	0.069034	1	50.8088	0.038473	23.2304	3.09104	0	上海市	12.1037	0.8432	-4.20725	0	41.5026	4	0	1	1
300483	2018	0	0.0231541	0.475818	2.65058	1	13.9853	0.006126	22.5882	1.38629	0	上海市	11.8898	0.7065	-3.75619	0.693147	20.6562	6	1	0	1
300039	2016	0	0.00731707	0.129595	-0.016599	0	29.824	0.111794	21.6507	1.94591	0	上海市	11.7066	0.7925	-3.77475	0	37.1044	4	0	0	1
300074	2018	0	0.0231541	0.217521	0.628957	0	15.2462	0.006768	21.1631	2.19722	0	上海市	11.8898	0.771	-3.69373	0	20.4768	12	1	0	1
600819	2014	0	0	0.510463	-0.270443	0	27.6882	0.001645	22.7976	3.04452	1	上海市	11.5408	0.7041	-3.99065	0	25.643	5	0	1	1
600735	2021	0	0.0863859	0.540212	0.221484	1	41.25	0.090982	22.9995	2.3979	0	上海市	12.0749	0.7738	-4.26174	0	35.4754	5	0	1	1
300307	2022	0	0.0838795	0.196662	0.216826	0	15.8224	0.064399	20.8189	1.79176	0	上海市	12.1037	0.7386	-3.93246	0	16.3321	5	1	0	1
600827	2019	0	0.0347351	0.606275	0.163788	0	47.3194	0.016304	24.7431	3.2581	1	上海市	11.9401	0.7375	-3.9589	0	16.4871	9	0	0	1
603918	2019	0	0.0347351	0.516216	1.01682	1	29.3379	0.048201	21.0027	1.60944	0	上海市	11.9401	0.7856	-4.07577	0.693147	14.4389	12	0	0	1
300483	2019	0	0.0347351	0.409437	0.399489	1	12.2707	0.044043	22.6838	1.60944	0	上海市	11.9401	0.7225	-3.79413	0	17.1111	2	0	1	1
2669	2020	0	0.027364	0.293596	-0.015128	0	24.9889	0.064501	21.9252	2.19722	1	上海市	11.9627	0.7448	-4.42886	0	61.3867	4	1	1	1
600104	2015	0	0	0.587755	0.276167	0	73.8197	0.078326	26.3264	2.94444	1	上海市	11.6008	0.796	-3.1665	3.4012	21.7554	5	0	0	1
2195	2016	0	0.00731707	0.097009	0.077983	1	14.8518	0.08624	22.7195	2.30259	0	上海市	11.7066	0.722	-4.23316	0.693147	24.6615	12	0	0	1
600368	2022	0	0.0838795	0.057657	0.044252	1	8.7344	0.021444	23.0148	2.77259	0	上海市	12.1037	0.7617	-4.46092	0	43.6157	12	0	0	1
2706	2015	0	0	0.260642	-0.097028	1	9.627	0.101546	20.9321	0.693147	0	上海市	11.6008	0.713	-3.70716	0	19.1841	5	0	0	1
300067	2014	0	0	0.12798	0.268438	1	43.9177	0.102279	20.7498	1.60944	0	上海市	11.5408	0.7963	-3.28295	0	41.9972	4	0	1	1
2330	2021	0	0.0863859	0.456548	0.423627	1	10.1351	0.016856	22.8299	1.94591	0	上海市	12.0749	0.7652	-3.86946	0	46.1623	2	0	0	1
603580	2018	0	0.0231541	0.100388	-0.194841	0	33.7483	0.083831	19.9899	0.693147	0	上海市	11.8898	0.6997	-3.73217	0	37.6961	4	1	1	1
600675	2020	0	0.027364	0.646076	4.62539	0	68.445	0.040203	24.6221	3.3322	1	上海市	11.9627	0.7762	-4.02282	0	13.2065	13	1	0	1
300462	2018	0	0.0231541	0.291037	0.742523	1	38.7706	0.058913	20.602	1.38629	0	上海市	11.8898	0.7441	-3.70121	0	21.8298	5	1	0	1
600845	2014	0	0	0.492449	0.491708	0	55.5038	0.062857	22.3665	3.04452	1	上海市	11.5408	0.8195	-3.95794	2.07944	19.6857	12	0	0	1
300061	2018	0	0.0231541	0.177989	0.303863	0	26.1219	-0.244623	21.8219	2.19722	0	上海市	11.8898	0.7	-4.02431	0	26.6468	6	1	0	1
601011	2021	0	0.0863859	0.341574	0.52791	0	21.6348	0.085292	21.946	1.60944	0	上海市	12.0749	0.7917	-3.86966	0	52.1776	5	0	1	1
600597	2014	0	0	0.596405	-0.068533	0	29.7812	0.045257	23.2792	2.56495	1	上海市	11.5408	0.7612	-3.8436	0.693147	38.7009	3	0	0	1
300818	2022	0	0.0838795	0.057657	-0.62736	0	45.2507	0.049684	21.7232	0	0	上海市	12.1037	0.7339	-3.81911	0	19.4676	5	0	0	1
2636	2019	0	0.0347351	0.424675	0.233861	1	39.825	0.033946	22.2818	2.19722	0	上海市	11.9401	0.6744	-3.9175	0	21.7596	5	0	0	1
603683	2020	0	0.027364	0.417286	0.149008	1	28.8687	0.092546	21.2246	1.38629	0	上海市	11.9627	0.6377	-3.66003	0	47.4473	4	1	1	1
600630	2015	0	0	0.293029	0.573805	0	30.083	0.033739	21.5982	3.13549	1	上海市	11.6008	0.6871	-4.05132	0	23.7899	3	0	1	1
600639	2020	0	0.027364	0.634317	1.96989	0	49.3652	0.036651	24.1255	3.3322	1	上海市	11.9627	0.8212	-4.14774	0	14.247	13	1	0	1
300501	2018	0	0.0231541	0.241535	0.293045	1	38.3395	0.068292	20.664	1.09861	0	上海市	11.8898	0.7763	-3.55056	0	25.4171	4	1	0	1
603097	2022	0	0.0838795	0.472824	0.184317	1	34.1437	0.015148	20.8989	1.79176	0	上海市	12.1037	0.7111	-3.70296	0	23.2013	4	1	0	1
688188	2019	0	0.0347351	0.057657	-0.050595	0	21	0.110838	21.5211	0	0	上海市	11.9401	0.7452	-3.60585	0	14.3015	12	0	0	1
600315	2016	0	0.00731707	0.310296	0.370091	1	27.0931	0.026332	22.7557	2.77259	0	上海市	11.7066	0.7322	-3.99206	0	45.7742	4	0	1	1
600771	2021	0	0.0863859	0.34329	1.23142	1	21.9145	0.050994	21.2645	1.94591	0	上海市	12.0749	0.7213	-4.18395	0	38.8987	12	0	0	1
603496	2017	0	0.0254734	0.146184	0.204912	1	19.6875	0.097442	20.4616	0	0	上海市	11.8018	0.7656	-3.55883	0	19.9164	5	0	0	1
300336	2018	0	0.0231541	0.374385	0.894113	1	19.8607	0.006085	22.2902	1.94591	0	上海市	11.8898	0.6826	-3.71757	0	18.2973	20	1	0	1
915	2021	0	0.0863859	0.240223	0.095989	0	24.585	0.021582	21.8703	3.3673	0	上海市	12.0749	0.6741	-4.30656	0	29.4511	4	0	0	1
2178	2021	0	0.0863859	0.460981	0.739211	1	31.2219	0.086164	21.4201	0	0	上海市	12.0749	0.7526	-3.71791	0	27.8406	18	1	0	1
600654	2016	0	0.00731707	0.72483	0.171355	1	41.1511	0.023393	23.0808	3.29584	0	上海市	11.7066	0.7428	-4.29716	0	18.5493	12	0	0	1
300153	2018	0	0.0231541	0.411457	0.23629	0	37.2	0.010712	21.2148	2.19722	0	上海市	11.8898	0.7494	-3.73905	1.79176	19.7139	5	1	0	1
413	2021	0	0.0863859	0.398426	0.029731	0	23.6982	0.07926	20.9919	0	0	上海市	12.0749	0.8007	-3.55447	2.19722	31.115	15	0	0	1
600988	2022	0	0.0838795	0.652286	-0.104299	0	47.6206	0.010653	24.7781	3.3673	1	上海市	12.1037	0.7302	-4.07176	0	29.2564	9	0	1	1
600642	2019	0	0.0347351	0.44271	0.178249	0	53.4716	0.041593	24.942	3.29584	1	上海市	11.9401	0.728	-3.91689	0	40.8227	7	0	0	1
2669	2017	0	0.0254734	0.073466	-0.061426	0	16.2558	0.024585	21.2924	1.79176	0	上海市	11.8018	0.7706	-4.2666	0	45.482	4	0	1	1
2224	2021	0	0.0863859	0.198954	0.302888	1	53.8616	0.146963	22.269	1.38629	0	上海市	12.0749	0.7052	-3.91738	0	48.899	3	1	1	1
600635	2016	0	0.00731707	0.524609	0.262337	0	17.058	0.03652	23.5772	3.17805	0	上海市	11.7066	0.7269	-4.09687	0	21.0448	7	0	0	1
600500	2014	0	0	0.52193	0.197447	0	55.352	0.029313	24.1282	2.70805	1	上海市	11.5408	0.788	-3.66734	0	22.354	4	0	1	1
600193	2016	0	0.00731707	0.14413	-0.174247	0	14.7025	-0.256986	19.9899	2.89037	0	上海市	11.7066	0.584	-3.60578	0	14.7839	8	0	0	1
2028	2014	0	0	0.306745	0.448335	1	18.3579	0.09272	22.416	2.3979	0	上海市	11.5408	0.7376	-3.71792	0	20.3436	5	0	0	1
603587	2019	0	0.0347351	0.156412	0.134977	1	53.8616	0.159092	22.0905	0.693147	0	上海市	11.9401	0.7167	-3.83422	0	21.6853	3	0	0	1
2723	2022	0	0.0838795	0.416812	-0.01292	1	33.6429	0.055367	21.3626	0.693147	0	上海市	12.1037	0.7171	-3.75298	0	18.4619	4	1	0	1
300039	2019	0	0.0347351	0.096045	0.291071	0	16.0451	0.088298	21.7679	2.30259	0	上海市	11.9401	0.7687	-3.90157	0	59.7372	4	0	0	1
600278	2020	0	0.027364	0.576665	0.077853	0	49.3473	0.019584	23.5613	3.04452	1	上海市	11.9627	0.7205	-3.97849	0	17.2739	9	1	0	1
600620	2018	0	0.0231541	0.190456	-0.077737	1	25.081	0.022735	21.7743	3.29584	0	上海市	11.8898	0.7076	-4.18191	0	17.7215	21	1	0	1
300857	2022	0	0.0838795	0.399433	-0.544129	0	58.3815	-0.041165	24.9395	3.21888	1	上海市	12.1037	0.764	-3.83743	0	18.2218	10	1	0	1
600655	2014	0	0	0.419335	0.154917	0	17.2573	0.074208	23.3502	3.13549	0	上海市	11.5408	0.697	-3.99793	0	18.2602	9	0	0	1
603648	2019	0	0.0347351	0.131022	0.01621	0	24.8704	0.059553	21.3955	1.09861	1	上海市	11.9401	0.753	-3.83583	0	16.6061	14	0	0	1
2672	2022	0	0.0838795	0.860743	0.183085	0	30.1949	0.00458	26.3264	3.21888	1	上海市	12.1037	0.7669	-3.3439	1.09861	57.8929	8	1	0	1
601200	2020	0	0	0.589567	0.796365	0	46.497	0.027572	24.0212	1.38629	1	上海市	11.9627	0.7365	-3.68288	0	23.2593	16	1	0	1
300004	2022	0	0.0838795	0.632949	1.44351	0	9.5174	0.005544	24.2679	3.2581	1	上海市	12.1037	0.7447	-4.04555	0	43.3908	13	1	0	1
2078	2021	0	0.0863859	0.456858	0.036343	0	58.432	0.02679	21.8035	3.3322	1	上海市	12.0749	0.7464	-4.30341	1.79176	56.4108	10	0	1	1
2886	2022	0	0.0838795	0.525926	-0.001978	0	12.4998	0.038102	22.0481	2.63906	0	上海市	12.1037	0.6742	-3.99307	0	40.7417	8	1	1	1
600119	2018	0	0.0231541	0.806153	-0.292023	0	35.6371	-0.256986	21.229	3.04452	1	上海市	11.8898	0.623	-3.94047	0	20.4677	10	1	0	1
600115	2020	0	0.027364	0.798476	-0.048454	0	30.9712	-0.044453	26.3264	3.17805	1	上海市	11.9627	0.7966	-3.47636	0.693147	33.6495	10	1	0	1
600500	2018	0	0.0231541	0.523112	0.042253	0	55.352	0.04189	24.6418	2.94444	1	上海市	11.8898	0.7919	-3.739	0.693147	40.6933	4	1	1	1
300578	2018	0	0.0231541	0.157167	-0.213964	0	29.0771	0.043088	19.9899	0.693147	0	上海市	11.8898	0.6878	-3.33724	0	22.6444	12	1	0	1
600619	2016	0	0.00731707	0.590595	0.391426	0	20.2155	0.018388	23.1815	3.21888	1	上海市	11.7066	0.7648	-4.0907	0	23.5187	5	0	0	1
600503	2016	0	0.00731707	0.423963	2.23376	0	8.7344	0.017769	22.6004	2.70805	0	上海市	11.7066	0.7642	-3.83597	0	18.7803	13	0	0	1
603128	2014	0	0	0.547502	0.02579	0	58.5	0.038363	21.8569	1.09861	1	上海市	11.5408	0.6647	-4.28816	0	12.5101	10	0	0	1
688211	2021	0	0.0863859	0.134426	-0.593455	0	25.7299	0.060231	20.633	0	0	上海市	12.0749	0.7779	-3.46593	0	13.3095	5	1	0	1
601021	2018	0	0.0231541	0.498608	-0.237152	0	54.968	0.05655	24.0033	1.38629	0	上海市	11.8898	0.682	-3.60539	0	27.4417	10	1	0	1
2949	2022	0	0.0838795	0.161877	0.327605	1	34.8805	0.000966	21.5387	3.3673	1	上海市	12.1037	0.7057	-4.32714	0	23.3096	3	1	0	1
300221	2022	0	0.0838795	0.445465	-0.037391	0	32.7006	0.116559	22.436	2.77259	0	上海市	12.1037	0.7517	-4.11785	0	42.1565	5	1	1	1
300225	2017	0	0.0254734	0.244379	0.399992	1	19.5445	0.032118	20.9145	1.94591	0	上海市	11.8018	0.662	-4.02494	0	35.8141	4	0	1	1
603022	2016	0	0.00731707	0.185825	-0.039336	1	58.7925	0.041189	20.3803	0.693147	0	上海市	11.7066	0.7503	-3.6651	0	28.1063	4	0	1	1
300482	2022	0	0.0838795	0.227245	-0.002689	0	22.1147	0.044557	22.0452	0	0	上海市	12.1037	0.7154	-3.35299	0	38.7595	16	1	0	1
300802	2020	0	0.027364	0.116385	0.250139	0	24.1259	0.079223	20.876	0.693147	0	上海市	11.9627	0.675	-3.58001	0	18.6705	5	1	0	1
300380	2016	0	0.00731707	0.303543	5.94214	0	31.4061	-0.036404	20.2205	1.09861	0	上海市	11.7066	0.6303	-3.55644	0	23.7703	12	0	0	1
600866	2022	0	0.0838795	0.230755	-0.089755	0	38.5393	0.0961	22.3955	3.3673	1	上海市	12.1037	0.7476	-4.31796	0	55.7969	10	1	0	1
600278	2019	0	0.0347351	0.490908	0.155639	0	63.0576	0.021412	22.8922	2.99573	1	上海市	11.9401	0.7368	-3.98691	0	13.3623	9	0	0	1
600604	2014	0	0	0.593981	0.906322	0	41.9425	0.003817	21.915	3.13549	1	上海市	11.5408	0.7958	-4.06845	0	16.7449	13	0	0	1
2790	2022	0	0.0838795	0.886016	-0.37797	1	46.1301	-0.139636	26.3264	3.2581	1	上海市	12.1037	0.8017	-3.55234	1.38629	47.8364	10	0	1	1
300085	2022	0	0.0838795	0.393318	0.26846	1	26.3331	-0.081813	21.6461	1.38629	0	上海市	12.1037	0.7521	-3.69446	0	12.6533	12	1	0	1
600170	2018	0	0.0231541	0.836483	0.485332	0	30.1949	0.015883	26.0982	3.04452	1	上海市	11.8898	0.8115	-3.36518	2.63906	49.1167	8	1	0	1
600094	2018	0	0.0231541	0.72299	1.81798	0	9.5174	0.015939	24.5912	3.09104	0	上海市	11.8898	0.716	-3.82872	0	34.3693	13	1	0	1
603991	2017	0	0.0254734	0.296492	0.789623	0	44.8864	0.057885	20.3013	0	0	上海市	11.8018	0.6681	-3.49121	0	25.1086	4	0	1	1
300947	2021	0	0.0863859	0.096628	0.151971	1	35.3925	0.034976	21.3515	1.79176	0	上海市	12.0749	0.728	-3.59201	0	24.0245	12	1	0	1
600088	2017	0	0.0254734	0.204403	0.330782	0	54.3572	0.062249	21.0666	3.04452	1	上海市	11.8018	0.6888	-3.88319	0	10.765	20	0	0	1
600662	2014	0	0	0.482669	0.087555	0	47.8771	0.037084	22.5505	3.09104	1	上海市	11.5408	0.6786	-4.03679	0	26.4369	10	0	0	1
2158	2020	0	0.027364	0.417999	0.210821	0	32.6909	0.091981	22.1005	2.63906	0	上海市	11.9627	0.7948	-4.03447	0	25.7286	5	1	0	1
301075	2022	0	0.0838795	0.179847	0.184451	0	18.6375	0.062385	20.8723	0	0	上海市	12.1037	0.7454	-3.41953	0	18.025	15	0	0	1
600648	2016	0	0.00731707	0.669097	-0.221797	0	53.0345	0.025558	24.1114	3.17805	1	上海市	11.7066	0.7904	-3.98984	0	19.5987	9	0	0	1
2346	2017	0	0.0254734	0.136979	1.79275	0	62.5186	0.105386	21.6234	2.07944	0	上海市	11.8018	0.752	-3.533	0	16.404	5	0	0	1
600642	2016	0	0.00731707	0.387834	0.176291	0	49.7919	0.057968	24.7062	3.17805	1	上海市	11.7066	0.7447	-3.84633	0	21.5055	7	0	0	1
600818	2018	0	0.0231541	0.377145	-0.235911	1	40.9182	-0.004435	20.7546	3.21888	0	上海市	11.8898	0.5981	-4.04361	1.09861	10.9984	5	1	0	1
600278	2021	0	0.0863859	0.646099	0.004534	0	47.6206	0.010939	24.781	3.3322	1	上海市	12.0749	0.7054	-4.03115	0	13.7146	9	1	0	1
603330	2017	0	0.0254734	0.250131	0.119003	1	36.1013	0.037182	20.5294	0	0	上海市	11.8018	0.7274	-3.60985	0	34.1445	4	0	1	1
2636	2015	0	0	0.482684	0.173388	1	39.825	0.020142	21.7117	1.60944	0	上海市	11.6008	0.6861	-3.73845	0	16.867	5	0	0	1
603365	2018	0	0.0231541	0.20949	0.42368	1	40.4245	0.103024	21.741	0.693147	0	上海市	11.8898	0.7384	-3.86011	0	40.7883	3	1	1	1
2269	2016	0	0.00731707	0.492186	0.105514	1	50.3755	0.005844	22.5457	2.19722	0	上海市	11.7066	0.6623	-3.79685	0	30.3815	3	0	0	1
600977	2021	0	0.0863859	0.76972	-0.143797	0	51.922	-0.011359	24.5042	1.94591	0	上海市	12.0749	0.6309	-3.56489	0	28.7273	10	0	0	1
300226	2015	0	0	0.842534	0.048647	0	24.6875	-0.239402	21.3497	1.60944	0	上海市	11.6008	0.6631	-3.71184	0	17.7239	12	0	0	1
600838	2015	0	0	0.204832	0.265931	0	19.592	0.063742	21.0935	3.09104	1	上海市	11.6008	0.7055	-3.96621	0	19.9417	9	0	0	1
2454	2016	0	0.00731707	0.39265	0.511254	0	43.5189	0.053316	22.2945	1.94591	0	上海市	11.7066	0.5723	-3.47761	0	20.0425	5	0	0	1
601968	2019	0	0.0347351	0.465601	0.138926	1	56.4442	0.023094	22.6158	1.60944	1	上海市	11.9401	0.7612	-3.75568	0	20.7432	5	0	0	1
600820	2016	0	0.00731707	0.727666	0.803797	0	30.4926	0.025018	24.9281	3.13549	1	上海市	11.7066	0.721	-3.79991	0	27.5567	8	0	0	1
603006	2019	0	0.0347351	0.321603	0.442851	0	59.97	0.038818	21.4331	1.79176	0	上海市	11.9401	0.6527	-3.75898	0	19.228	5	0	0	1
603012	2016	0	0.00731707	0.282565	0.538909	0	17.7923	0.025542	21.9646	0.693147	0	上海市	11.7066	0.7062	-3.67035	0	18.0771	5	0	0	1
2328	2016	0	0.00731707	0.326222	-0.290702	1	36.3758	0.045898	22.1189	2.07944	0	上海市	11.7066	0.7454	-3.91491	0	15.4697	5	0	0	1
600841	2014	0	0	0.360688	-0.111464	0	48.0509	0.02757	22.4041	3.04452	1	上海市	11.5408	0.7308	-3.99794	0	19.7361	5	0	0	1
600171	2016	0	0.00731707	0.109441	0.117226	0	26.4467	0.019266	21.4677	2.94444	1	上海市	11.7066	0.743	-3.84175	2.48491	22.7102	5	0	0	1
300336	2019	0	0.0347351	0.37404	-0.393807	0	10.4662	-0.256986	21.9039	2.07944	0	上海市	11.9401	0.7583	-3.748	0	18.5361	20	0	0	1
603728	2017	0	0.0254734	0.220789	0.018883	0	56.625	0.076582	21.4975	0	0	上海市	11.8018	0.7094	-3.88407	0	5.2497	5	0	0	1
601616	2018	0	0.0231541	0.104212	0.173377	0	14.0291	0.044557	21.7629	2.07944	0	上海市	11.8898	0.7858	-3.5813	1.09861	15.8774	5	1	0	1
605599	2021	0	0.0863859	0.243008	0.026314	0	39.0404	0.025318	21.9949	3.3322	1	上海市	12.0749	0.7384	-4.27141	0	11.5312	9	0	0	1
603189	2020	0	0.027364	0.181986	0.24716	1	43.2065	0.065949	20.8065	1.60944	0	上海市	11.9627	0.7629	-3.49079	0	12.593	12	1	0	1
300294	2021	0	0.0863859	0.067591	0.285755	0	24.6604	-0.155282	21.7368	3.3673	1	上海市	12.0749	0.7198	-4.29988	0	41.7521	12	0	0	1
600639	2019	0	0.0347351	0.587316	1.45126	0	49.3652	0.043919	23.9262	3.29584	1	上海市	11.9401	0.8302	-4.13586	0	13.7066	13	0	0	1
2269	2018	0	0.0231541	0.600816	0.324254	1	50.6462	0.005599	22.6986	2.3979	0	上海市	11.8898	0.6673	-3.87374	0	24.3833	3	1	0	1
600018	2019	0	0.0347351	0.361439	0.008549	0	31.3597	0.069813	25.6803	2.63906	1	上海市	11.9401	0.7175	-3.93109	0.693147	28.9253	10	0	0	1
603196	2021	0	0.0863859	0.500206	0.125718	0	29.3816	0.052375	22.5941	0.693147	0	上海市	12.0749	0.7335	-3.83608	0	39.9992	10	1	0	1
600320	2019	0	0.0347351	0.750425	0.692432	0	17.4012	0.006681	25.0329	2.99573	1	上海市	11.9401	0.7778	-3.93654	2.3979	22.9815	5	0	0	1
603159	2019	0	0.0347351	0.243397	0.190218	0	54.285	0.039984	20.1612	1.38629	0	上海市	11.9401	0.7299	-3.82526	0	24.7092	5	0	0	1
2116	2017	0	0.0254734	0.664666	0.757333	0	51.9048	0.051049	22.0922	2.3979	1	上海市	11.8018	0.7608	-3.75427	1.38629	49.5603	15	0	0	1
965	2022	0	0.0838795	0.559971	-0.070515	0	41.9878	0.02859	24.8042	3.3673	1	上海市	12.1037	0.7109	-4.10636	0	21.6329	4	0	0	1
600072	2018	0	0.0231541	0.599666	0.24525	1	37.3793	0.001912	23.0773	3.09104	1	上海市	11.8898	0.6682	-3.97737	0	17.665	8	1	0	1
688366	2020	0	0.027364	0.089616	0.111259	0	25.0832	0.035934	22.5636	0.693147	0	上海市	11.9627	0.8404	-3.67659	0	49.5945	4	1	0	1
688188	2020	0	0.027364	0.057657	0.127116	0	21	0.141536	21.6832	0.693147	0	上海市	11.9627	0.7438	-3.65676	0	15.7111	12	1	0	1
2568	2014	0	0	0.057657	-0.006889	1	38.8	0.085368	20.3194	1.38629	0	上海市	11.5408	0.7459	-3.65445	0	36.1293	4	0	1	1
300398	2018	0	0.0231541	0.358386	-0.034797	1	38.888	0.082625	21.9731	1.60944	0	上海市	11.8898	0.7466	-3.79065	0	35.9176	4	1	1	1
2706	2019	0	0.0347351	0.224533	-0.04681	0	10.3932	0.117224	21.569	1.79176	0	上海市	11.9401	0.7235	-3.92931	2.19722	21.2715	5	0	0	1
603718	2020	0	0.027364	0.461477	-0.169473	0	40.1237	-0.017995	21.3037	1.79176	0	上海市	11.9627	0.6942	-4.48811	1.09861	43.6705	4	1	0	1
600708	2019	0	0.0347351	0.822982	3.22555	1	35.2222	0.009978	25.1757	3.17805	1	上海市	11.9401	0.7348	-3.86315	0	28.5224	13	0	0	1
2562	2021	0	0.0863859	0.671509	1.15822	0	9.5174	-0.008235	24.4109	3.21888	0	上海市	12.0749	0.7738	-3.98152	0	20.8562	13	1	0	1
600845	2015	0	0	0.376848	0.067277	0	55.5035	0.051975	22.576	3.09104	1	上海市	11.6008	0.7706	-3.9964	2.07944	19.0785	12	0	0	1
601607	2018	0	0.0231541	0.634036	-0.005754	0	31.0776	0.035122	25.5665	2.19722	1	上海市	11.8898	0.8425	-3.68279	0	32.0373	9	1	0	1
603499	2019	0	0.0347351	0.214488	0.261261	1	46.4795	0.021196	20.3458	1.09861	0	上海市	11.9401	0.7912	-3.49911	0	39.1726	4	0	0	1
2605	2016	0	0.00731707	0.227047	0.310907	0	17.7512	0.050209	21.4162	1.79176	0	上海市	11.7066	0.6757	-3.91758	0	23.8479	4	0	0	1
600825	2018	0	0.0231541	0.318935	1.35237	0	27.9967	0.007817	22.0762	3.21888	1	上海市	11.8898	0.7838	-4.19385	0	21.1384	20	1	0	1
600622	2019	0	0.0347351	0.666479	0.403119	0	14.0999	0.015439	24.0702	3.3322	1	上海市	11.9401	0.7596	-4.11588	0	20.2256	13	0	0	1
600834	2016	0	0.00731707	0.388075	-0.030795	0	58.432	0.022175	21.5744	3.13549	1	上海市	11.7066	0.7136	-4.08969	1.60944	15.6518	10	0	0	1
601968	2018	0	0.0231541	0.60549	-0.106736	1	56.4442	0.007916	22.4448	1.38629	1	上海市	11.8898	0.7292	-3.71781	0	14.8257	5	1	0	1
603587	2018	0	0.0231541	0.134732	0.259929	1	53.8616	0.160872	21.9955	0	0	上海市	11.8898	0.7538	-3.79143	0	14.8672	3	1	0	1
2195	2018	0	0.0231541	0.207679	0.182766	1	14.2772	0.116526	23.1893	2.48491	0	上海市	11.8898	0.6972	-4.29016	0	19.6918	12	1	0	1
600508	2016	0	0.00731707	0.360812	0.316113	0	62.4298	0.029553	23.3616	2.77259	1	上海市	11.7066	0.6742	-3.79697	1.09861	28.3981	2	0	1	1
600149	2022	0	0.0838795	0.404741	5.94214	0	20.3829	0.000886	22.6576	3.2581	0	上海市	12.1037	0.7148	-4.15477	0	25.707	13	0	1	1
300272	2016	0	0.00731707	0.548747	0.231427	0	38.4798	0.034208	21.6817	1.79176	0	上海市	11.7066	0.7292	-3.73668	1.38629	26.4882	5	0	0	1
300171	2019	0	0.0347351	0.377454	0.460085	1	41.25	0.02876	22.3736	2.19722	0	上海市	11.9401	0.7931	-4.19795	0	27.4311	5	0	0	1
600825	2015	0	0	0.404357	0.572326	0	27.7095	0.011594	22.1872	3.09104	1	上海市	11.6008	0.7402	-4.07627	0	13.718	20	0	0	1
600649	2018	0	0.0231541	0.455316	0.340582	0	46.4631	0.031863	24.3266	3.2581	1	上海市	11.8898	0.7838	-4.0359	0	20.9317	13	1	0	1
600818	2015	0	0	0.421612	-0.012539	1	40.9182	0.045721	20.6666	3.09104	0	上海市	11.6008	0.6866	-3.91094	0	16.276	5	0	0	1
2058	2014	0	0	0.156569	0.210368	0	12.3005	0.022108	19.9899	2.19722	0	上海市	11.5408	0.6982	-3.62539	0	39.23	6	0	0	1
603579	2019	0	0.0347351	0.337188	0.287278	0	28.9289	0.117074	21.624	1.09861	0	上海市	11.9401	0.7199	-3.81304	1.09861	21.6672	5	0	0	1
603037	2017	0	0.0254734	0.138231	0.119978	0	20.8623	0.129651	20.6017	0	0	上海市	11.8018	0.7357	-3.70116	0	13.066	5	0	0	1
603335	2022	0	0.0838795	0.269221	-0.277742	0	29.5278	0.065577	22.0448	2.48491	0	上海市	12.1037	0.7352	-3.95297	0	27.7115	4	1	0	1
600616	2019	0	0.0347351	0.168065	0.687887	1	34.8805	0.011525	21.5734	3.3322	1	上海市	11.9401	0.7437	-4.20962	0	50.8587	3	0	0	1
600009	2018	0	0.0231541	0.074178	0.00692	0	53.2538	0.143277	24.155	3.04452	1	上海市	11.8898	0.7918	-3.82329	0	22.7892	10	1	0	1
600640	2016	0	0.00731707	0.194775	0.926027	0	37.5006	0.005432	22.0629	3.17805	1	上海市	11.7066	0.7395	-4.11349	0	12.8085	14	0	0	1
688051	2021	0	0.0863859	0.376847	0.140168	0	10.8519	0.054866	21.6762	0.693147	0	上海市	12.0749	0.7976	-3.69634	0	45.2544	15	0	0	1
300493	2016	0	0.00731707	0.519504	0.124345	0	31.875	0.049732	20.7178	0.693147	0	上海市	11.7066	0.7097	-3.6784	0	14.0623	12	0	0	1
300918	2021	0	0.0863859	0.144431	0.242929	0	15.6665	-0.122718	21.3801	1.60944	0	上海市	12.0749	0.7124	-3.71451	0	22.3448	12	0	1	1
600619	2018	0	0.0231541	0.627915	-0.227042	0	24.437	0.029253	23.386	3.29584	1	上海市	11.8898	0.6875	-4.1549	0	23.0136	5	1	0	1
2324	2018	0	0.0231541	0.405067	0.062052	1	54.0416	0.01808	22.0888	2.30259	0	上海市	11.8898	0.7234	-3.91418	0	35.6288	4	1	1	1
600530	2016	0	0.00731707	0.281955	-0.039596	0	18.3569	0.046408	21.6255	2.77259	0	上海市	11.7066	0.6966	-3.89314	0	34.8478	4	0	0	1
600692	2019	0	0.0347351	0.659694	0.570856	0	32.5052	0.017317	21.6689	3.29584	1	上海市	11.9401	0.7739	-4.17589	0	25.0977	13	0	0	1
600848	2014	0	0	0.886016	-0.001986	0	26.5024	-0.034843	21.2648	3.04452	1	上海市	11.5408	0.7346	-3.94397	0.693147	37.2552	6	0	0	1
600170	2019	0	0.0347351	0.859403	0.088154	0	30.1949	0.016761	26.2734	3.09104	1	上海市	11.9401	0.811	-3.3479	2.3979	30.1384	8	0	0	1
2252	2016	0	0.00731707	0.113061	0.227185	1	32.1307	0.124789	23.3054	2.19722	0	上海市	11.7066	0.6615	-4.24155	0	33.6069	4	0	0	1
603713	2019	0	0.0347351	0.425562	-0.072251	1	28.7643	0.076355	21.6668	0.693147	0	上海市	11.9401	0.7466	-4.01576	0	36.4889	10	0	0	1
600620	2016	0	0.00731707	0.203635	-0.23509	0	25.081	0.017493	21.93	3.21888	0	上海市	11.7066	0.763	-4.10905	0	13.9871	21	0	0	1
600694	2022	0	0.0838795	0.492371	0.403182	1	20.0153	-0.011838	23.72	3.3673	0	上海市	12.1037	0.7595	-4.28135	0	46.3488	10	0	0	1
2565	2020	0	0.027364	0.292116	0.18577	0	22.2669	0.004882	21.8289	2.30259	0	上海市	11.9627	0.8245	-3.78465	0	49.8913	4	1	1	1
603031	2022	0	0.0838795	0.329589	2.43174	0	54.3572	-0.042863	21.1679	3.2581	1	上海市	12.1037	0.7377	-4.09424	0	21.9538	20	0	0	1
300272	2019	0	0.0347351	0.376831	0.195338	0	37.8441	0.061059	21.4027	2.19722	0	上海市	11.9401	0.748	-3.83644	2.48491	13.606	5	0	0	1
603887	2019	0	0.0347351	0.477337	0.152702	1	21.8664	0.0522	22.5711	1.38629	0	上海市	11.9401	0.7771	-4.03647	0	23.7731	8	0	0	1
300551	2016	0	0.00731707	0.269881	1.24811	1	38.9245	0.053991	20.3723	0	0	上海市	11.7066	0.7685	-3.78372	0	14.8377	5	0	0	1
600895	2014	0	0	0.577474	3.76082	0	53.5822	0.023412	23.5967	2.94444	1	上海市	11.5408	0.7561	-3.81485	0	37.1804	21	0	0	1
300100	2021	0	0.0863859	0.626689	0.949477	1	22.8104	0.028111	21.7661	1.38629	0	上海市	12.0749	0.7701	-3.78148	0	22.7446	9	1	0	1
600741	2017	0	0.0254734	0.595256	0.039323	0	58.3198	0.07401	25.5385	3.09104	1	上海市	11.8018	0.7683	-3.73042	0	8.8736	5	0	0	1
603128	2017	0	0.0254734	0.308926	0.059537	0	41.5907	0.052797	22.4243	1.79176	1	上海市	11.8018	0.688	-4.38963	0	12.7443	10	0	0	1
600862	2022	0	0.0825141	0.457936	-0.053607	0	43.236	0.035227	26.3264	3.13549	1	上海市	12.1037	0.8064	-3.24327	2.07944	24.1953	5	1	0	1
603159	2018	0	0.0231541	0.252662	0.024507	0	54.285	0.075752	20.1553	1.09861	0	上海市	11.8898	0.7398	-3.78412	0	25.2771	5	1	0	1
2858	2017	0	0.0254734	0.123232	1.51936	1	23.9867	0.091767	19.9899	0	0	上海市	11.8018	0.7938	-3.50997	0	15.8972	20	0	0	1
600420	2019	0	0.0347351	0.478232	0.146507	0	23.3229	0.052639	23.5933	2.77259	1	上海市	11.9401	0.6766	-3.8552	0	45.935	4	0	0	1
300398	2015	0	0	0.263142	-0.180746	1	53.7975	0.105654	20.7191	0.693147	0	上海市	11.6008	0.7084	-3.55858	0	30.4491	4	0	1	1
688018	2019	0	0.0347351	0.066795	0.134854	1	43.575	0.091885	21.2685	0	0	上海市	11.9401	0.7122	-3.54433	0	20.0496	12	0	0	1
603068	2019	0	0.0347351	0.210306	-0.178701	1	21.8725	0.157899	21.1922	0	0	上海市	11.9401	0.7089	-3.69675	0	20.2797	5	0	0	1
603035	2022	0	0.0838795	0.312367	-0.21961	1	14.381	-0.09464	20.8365	2.48491	0	上海市	12.1037	0.6908	-4.21481	0	25.8852	4	1	0	1
600986	2021	0	0.0863859	0.145217	-0.104086	0	25.081	0.043946	21.728	3.3673	0	上海市	12.0749	0.7201	-4.29938	0	19.8914	21	1	0	1
603200	2018	0	0.0231541	0.182694	0.569109	1	45.7161	0.087131	20.6425	0.693147	0	上海市	11.8898	0.7751	-3.98736	1.79176	17.9418	16	1	0	1
2017	2021	0	0.0863859	0.426679	0.120613	1	50.7518	0.053456	23.2202	3.04452	0	上海市	12.0749	0.7822	-4.16798	0.693147	20.952	4	1	0	1
2116	2018	0	0.0231541	0.667032	0.787738	0	51.9048	0.049316	22.1825	2.48491	1	上海市	11.8898	0.8081	-3.79619	1.38629	30.0218	15	1	0	1
2328	2019	0	0.0347351	0.250121	-0.019109	0	36.7775	0.043506	22.1085	2.3979	0	上海市	11.9401	0.6993	-4.03467	0	18.9781	5	0	0	1
930	2021	0	0.0863859	0.130204	0.356431	1	16.4245	0.136997	21.9866	0.693147	0	上海市	12.0749	0.7414	-3.55112	1.09861	34.7442	5	0	1	1
601727	2017	0	0.0254734	0.645232	-0.072636	1	58.8304	0.025113	26.0183	2.30259	1	上海市	11.8018	0.7938	-3.21388	4.04305	25.7843	5	0	0	1
2256	2022	0	0.0838795	0.52102	0.238272	0	26.5061	0.033212	20.9116	3.09104	1	上海市	12.1037	0.7462	-4.22458	0	50.6551	9	1	1	1
2568	2015	0	0	0.452397	-0.679516	1	47.6828	0.199697	21.3218	1.60944	0	上海市	11.6008	0.7603	-3.82933	0	42.2134	4	0	1	1
603020	2020	0	0.027364	0.136183	0.057595	1	35.3813	0.068743	21.7379	1.79176	0	上海市	11.9627	0.797	-4.13994	0	55.8436	3	1	0	1
300380	2014	0	0	0.133533	0.723538	0	31.4061	0.078979	20.0077	0	0	上海市	11.5408	0.7493	-3.43488	0	14.9001	12	0	0	1
600641	2019	0	0.0347351	0.13864	-0.166491	0	28.1582	0.078773	22.7092	3.29584	0	上海市	11.9401	0.7443	-4.27345	0	16.5629	13	0	0	1
300327	2020	0	0.027364	0.185401	-0.057545	0	24.0327	0.151616	21.0008	2.19722	0	上海市	11.9627	0.752	-4.11553	0.693147	19.0731	5	1	0	1
2252	2014	0	0	0.080512	0.737725	0	31.9487	0.054429	22.9618	1.94591	0	上海市	11.5408	0.6911	-4.18367	0	22.9315	4	0	0	1
600692	2014	0	0	0.713047	0.081565	0	32.5052	0.021291	21.4111	3.09104	1	上海市	11.5408	0.6872	-3.95715	0	15.9955	10	0	0	1
600894	2021	0	0.0863859	0.600726	1.48656	0	37.0717	0.006126	23.7753	3.3673	1	上海市	12.0749	0.8209	-4.27488	0	22.2909	13	1	0	1
300791	2021	0	0.0863859	0.236199	0.196676	0	46.5934	0.188782	22.9533	3.3673	1	上海市	12.0749	0.8271	-4.30408	0	39.9526	4	1	0	1
600026	2019	0	0.0347351	0.557005	-0.012949	0	38.1179	0.01047	24.9105	2.89037	1	上海市	11.9401	0.7971	-3.88375	0	19.6351	10	0	0	1
600151	2019	0	0.0347351	0.471001	0.240239	0	26.4494	-0.069203	23.1167	3.09104	1	上海市	11.9401	0.7554	-3.97495	0	17.2912	5	0	0	1
300327	2019	0	0.0347351	0.172951	0.135622	0	24.0307	0.151296	20.9046	2.07944	0	上海市	11.9401	0.752	-4.06368	0	16.8716	5	0	0	1
600895	2016	0	0.00731707	0.554802	0.781675	1	50.7549	0.038188	23.6698	3.04452	1	上海市	11.7066	0.781	-3.887	0	38.7945	21	0	0	1
300986	2021	0	0.0863859	0.244062	0.062914	1	40.8038	0.123696	21.6523	0.693147	0	上海市	12.0749	0.7349	-3.57486	0	19.5921	3	0	0	1
600794	2022	0	0.0838795	0.665491	3.85168	0	32.5052	0.002613	21.807	3.3673	1	上海市	12.1037	0.7387	-4.30358	0	54.7011	13	1	0	1
2158	2019	0	0.0347351	0.412823	0.070497	0	32.6819	0.069984	21.9756	2.56495	0	上海市	11.9401	0.806	-3.99074	0.693147	26.2835	5	0	0	1
2561	2019	0	0.0347351	0.153447	0.225924	0	30.3718	0.082714	21.7384	2.19722	1	上海市	11.9401	0.7386	-4.17997	0	20.8106	9	0	0	1
688129	2021	0	0.0863859	0.438797	0.016896	1	27.9558	0.018476	21.289	1.60944	0	上海市	12.0749	0.5821	-3.70628	0	46.3618	4	1	1	1
600708	2018	0	0.0231541	0.823752	2.74204	1	35.2222	0.018426	25.0331	3.13549	1	上海市	11.8898	0.8411	-3.85649	0	21.0586	13	1	0	1
300245	2018	0	0.0231541	0.096974	0.69052	0	9.4779	0.036581	21.1604	2.07944	0	上海市	11.8898	0.7194	-3.77344	0	22.8208	12	1	0	1
600056	2022	0	0.0838795	0.118806	0.396029	1	38.1369	0.059176	20.6034	0	0	上海市	12.1037	0.7296	-4.02143	0	77.9371	3	0	0	1
2561	2018	0	0.0231541	0.166586	0.220478	0	30.3718	0.089664	21.7229	2.07944	1	上海市	11.8898	0.7386	-4.13909	0	17.9054	9	1	0	1
603226	2020	0	0.027364	0.20592	0.100426	0	29.0357	0.046748	20.9859	1.38629	0	上海市	11.9627	0.8151	-4.07375	0	45.8033	4	1	0	1
300170	2017	0	0.0254734	0.219892	0.143064	0	12.5088	0.096853	21.8696	1.94591	0	上海市	11.8018	0.746	-3.74652	0	21.8953	12	0	0	1
2252	2021	0	0.0863859	0.628243	-0.164958	0	46.9787	-0.007129	22.9925	3.3673	1	上海市	12.0749	0.6553	-4.52584	0	34.0767	3	1	0	1
600637	2019	0	0.0347351	0.227766	0.344727	0	45.392	0.049881	24.5231	3.29584	1	上海市	11.9401	0.8018	-4.04144	0	25.7313	12	0	0	1
600647	2019	0	0.0347351	0.360822	-0.679516	0	40.6821	0.037807	20.0159	3.29584	1	上海市	11.9401	0.6965	-4.03657	0	12.5367	9	0	0	1
600848	2019	0	0.0347351	0.568933	0.148733	0	35.6549	0.039207	24.3551	3.2581	1	上海市	11.9401	0.8337	-4.03112	1.09861	18.4018	13	0	0	1
603006	2016	0	0.00731707	0.256314	0.011964	0	59.3982	0.115675	20.8333	1.09861	0	上海市	11.7066	0.7228	-3.57439	0	16.8227	5	0	0	1
2170	2021	0	0.0863859	0.081518	1.20746	1	22.4811	0.067741	20.3797	0.693147	0	上海市	12.0749	0.7626	-3.385	1.09861	45.0327	16	1	1	1
2028	2019	0	0.0347351	0.412307	0.215081	1	17.2906	0.065099	22.9031	2.77259	0	上海市	11.9401	0.7744	-3.90643	1.09861	13.941	5	0	0	1
605011	2021	0	0.0863859	0.149425	0.006452	1	44.0235	0.095915	20.4744	0.693147	0	上海市	12.0749	0.7311	-3.52094	0.693147	19.0073	6	1	1	1
600021	2014	0	0	0.697337	0.417521	0	42.8392	0.041238	24.5807	2.48491	1	上海市	11.5408	0.733	-3.5907	1.38629	27.1629	7	0	1	1
600873	2022	0	0.0838795	0.41681	0.559622	1	40.5261	0.080648	22.5886	2.48491	0	上海市	12.1037	0.7056	-4.15618	0	63.4397	3	0	0	1
603729	2019	0	0.0347351	0.287357	0.049047	1	32.8851	-0.052124	20.8497	1.60944	0	上海市	11.9401	0.651	-3.69656	0.693147	14.4934	14	0	0	1
600320	2014	0	0	0.733527	0.39058	1	28.8281	0.002637	24.7512	2.70805	1	上海市	11.5408	0.7688	-3.79726	1.38629	22.7994	5	0	0	1
603083	2019	0	0.0347351	0.591271	0.15634	1	21.6251	0.007513	21.7861	1.09861	0	上海市	11.9401	0.623	-3.66252	2.07944	23.3881	5	0	0	1
603309	2021	0	0.0863859	0.057657	-0.679516	0	32.1726	0.005838	21.8644	0.693147	0	上海市	12.0749	0.6928	-3.82629	0	21.0962	4	1	0	1
603020	2017	0	0.0254734	0.102877	-0.0156	1	35.3813	0.070826	21.514	1.09861	0	上海市	11.8018	0.7579	-4.00532	0	58.7699	3	0	0	1
300609	2019	0	0.0347351	0.175536	0.461679	1	39.0939	0.09885	20.4197	1.09861	0	上海市	11.9401	0.7229	-3.59183	0	12.5749	12	0	0	1
600298	2022	0	0.0838795	0.455595	1.04293	0	49.5532	0.114974	23.6978	3.3673	1	上海市	12.1037	0.769	-4.20388	0.693147	53.1406	12	0	0	1
600210	2016	0	0.00731707	0.584291	-0.190783	0	27.0565	0.021734	23.1058	2.89037	0	上海市	11.7066	0.7225	-3.81563	0	42.8628	4	0	1	1
603226	2019	0	0.0347351	0.192073	-0.046401	0	29.0357	0.098976	20.8538	1.09861	0	上海市	11.9401	0.8225	-4.0171	0	47.0548	4	0	0	1
603108	2017	0	0.0254734	0.614256	0.196233	0	20.2615	0.041728	22.6869	1.09861	0	上海市	11.8018	0.7392	-3.87405	0	20.6706	9	0	0	1
600200	2021	0	0.0863859	0.630972	1.60394	0	23.3772	0.069817	22.9535	3.3322	1	上海市	12.0749	0.7556	-4.26408	0	42.7756	8	1	0	1
603868	2017	0	0.0254734	0.259697	0.264965	1	73.8197	0.199697	21.9037	0.693147	0	上海市	11.8018	0.7647	-3.58799	1.09861	20.8988	5	0	0	1
601616	2016	0	0.00731707	0.14372	0.057956	0	14.0291	-0.04092	21.742	1.79176	0	上海市	11.7066	0.7469	-3.50017	0	22.6782	5	0	0	1
605111	2021	0	0.0863859	0.079161	0.337843	1	27.7411	0.09587	20.653	0.693147	0	上海市	12.0749	0.7522	-3.50892	0	21.0567	15	1	0	1
600638	2020	0	0.027364	0.775662	2.63869	0	17.9242	0.015682	23.7236	3.3322	0	上海市	11.9627	0.7626	-4.20094	0	19.4878	13	1	0	1
603108	2016	0	0.00731707	0.459059	0.299528	0	20.2615	0.032181	22.1362	0.693147	0	上海市	11.7066	0.7547	-3.83529	0	20.3336	9	0	0	1
300222	2017	0	0.0254734	0.306906	0.257413	0	31.221	0.058728	22.5122	1.94591	0	上海市	11.8018	0.7116	-3.75727	0.693147	21.9327	5	0	0	1
2252	2017	0	0.0254734	0.136646	-0.233434	1	32.1017	0.057553	23.3943	2.30259	0	上海市	11.8018	0.7365	-4.27418	0	24.3826	4	0	0	1
2491	2022	0	0.0838795	0.633088	-0.060616	1	20.5524	0.094313	23.9297	3.29584	0	上海市	12.1037	0.6524	-4.0954	0	27.3404	5	1	0	1
603855	2020	0	0.027364	0.512268	0.626416	1	35.1448	0.08032	21.9428	1.38629	0	上海市	11.9627	0.8028	-3.54954	1.38629	24.1527	5	1	0	1
300230	2020	0	0.027364	0.429065	0.046899	0	29.5278	-0.130577	22.1179	2.30259	0	上海市	11.9627	0.7717	-3.87489	0	24.6917	4	1	1	1
300197	2021	0	0.0863859	0.691784	0.813473	0	51.9048	0.032998	22.3069	2.70805	1	上海市	12.0749	0.7402	-3.9177	1.09861	23.881	8	1	0	1
600332	2022	0	0.0838795	0.074115	0.257459	1	32.1726	0.037918	21.9594	1.09861	0	上海市	12.1037	0.7366	-3.87016	0	54.3867	4	1	0	1
2058	2019	0	0.0347351	0.143896	0.058154	0	24.4135	-0.068249	19.9899	2.63906	0	上海市	11.9401	0.6584	-3.7844	0	51.2835	6	0	0	1
600637	2018	0	0.0231541	0.195074	0.337989	0	45.1392	0.058093	24.3598	3.2581	1	上海市	11.8898	0.7556	-4.03032	0	18.7432	12	1	0	1
688617	2021	0	0.0863859	0.5239	0.064185	0	43.1512	0.017609	21.7212	2.70805	0	上海市	12.0749	0.8352	-3.899	0	25.0284	5	1	0	1
600647	2020	0	0.027364	0.35194	-0.679516	0	40.6821	0.023526	20.0391	3.3322	1	上海市	11.9627	0.7215	-4.08127	0	10.3175	9	1	0	1
603881	2019	0	0.0347351	0.705063	0.004458	0	36.791	0.029512	22.0422	1.09861	1	上海市	11.9401	0.7512	-3.5529	0	16.9235	12	0	0	1
605339	2021	0	0.0863859	0.638346	0.151012	0	32.9762	0.012049	22.8334	1.60944	1	上海市	12.0749	0.7258	-3.62932	0	40.0221	12	1	0	1
2454	2019	0	0.0347351	0.357762	0.248742	0	43.8242	0.032228	22.4824	2.30259	0	上海市	11.9401	0.6564	-3.59755	1.09861	17.5333	5	0	0	1
603580	2020	0	0.027364	0.098124	-0.42952	0	33.7483	0.061419	20.0206	1.38629	0	上海市	11.9627	0.7282	-3.83751	0	37.2733	4	1	1	1
300892	2020	0	0.027364	0.217149	0.009444	1	45	0.099259	21.037	0	0	上海市	11.9627	0.7561	-3.99979	0	20.5416	9	1	0	1
300230	2019	0	0.0347351	0.285112	0.010983	0	29.5278	0.060462	22.2507	2.19722	0	上海市	11.9401	0.7266	-3.83718	0	23.9272	4	0	1	1
603895	2020	0	0.027364	0.523133	-0.126594	1	62.3475	0.009783	20.9444	1.09861	0	上海市	11.9627	0.6779	-4.02869	0	23.0195	5	1	0	1
600094	2016	0	0.00731707	0.791041	-0.238194	0	16.172	0.020138	24.7151	2.99573	0	上海市	11.7066	0.7839	-3.72454	0	30.3045	13	0	0	1
600193	2014	0	0	0.595273	-0.679516	1	14.7025	-0.256986	20.5359	2.77259	0	上海市	11.5408	0.6281	-3.73089	0	9.7563	2	0	1	1
600826	2015	0	0	0.279117	0.39667	0	51.4183	0.114405	22.2334	3.09104	1	上海市	11.6008	0.7423	-4.03697	0	9.8237	9	0	0	1
300061	2017	0	0.0254734	0.183383	0.253672	0	26.1509	0.073629	22.2026	2.07944	0	上海市	11.8018	0.715	-3.99652	0	25.8805	6	0	0	1
600618	2014	0	0	0.607928	0.040679	0	50.2934	-0.102106	22.4733	3.13549	1	上海市	11.5408	0.7554	-4.03763	0	12.1548	4	0	1	1
600150	2015	0	0	0.621197	-0.228801	0	54.3699	-0.004553	24.6616	2.89037	1	上海市	11.6008	0.6975	-3.61515	0	22.5675	5	0	0	1
603196	2019	0	0.0347351	0.210575	0.184511	1	54	-0.004303	20.853	1.09861	0	上海市	11.9401	0.6988	-3.737	0	22.2625	3	0	0	1
600827	2015	0	0	0.549517	0.219767	0	43.6736	0.02732	24.4935	3.09104	1	上海市	11.6008	0.7827	-3.84684	0	17.6533	9	0	0	1
2565	2014	0	0	0.439794	-0.303368	1	45.5608	-0.014597	21.9119	1.38629	0	上海市	11.5408	0.7078	-3.54833	0	54.7457	4	0	1	1
300245	2019	0	0.0347351	0.090514	0.998891	0	8.7344	0.018653	21.1873	2.19722	0	上海市	11.9401	0.746	-3.81625	0	10.3907	12	0	0	1
600517	2019	0	0.0347351	0.591479	1.17394	1	31.5698	0.001772	22.8836	2.83321	1	上海市	11.9401	0.7454	-4.02728	1.94591	19.6725	5	0	0	1
600021	2019	0	0.0347351	0.729165	-0.022808	0	44.3426	0.018175	25.433	2.83321	1	上海市	11.9401	0.7848	-3.59855	0.693147	26.2117	7	0	1	1
300590	2020	0	0.027364	0.147725	0.410398	1	35.8999	0.071589	20.9573	1.38629	0	上海市	11.9627	0.7324	-3.51028	1.60944	17.8775	5	1	0	1
603960	2017	0	0.0254734	0.306269	1.54183	1	23.2049	0.07545	20.3216	0	0	上海市	11.8018	0.7276	-3.53483	0	15.1555	5	0	0	1
600420	2017	0	0.0254734	0.495882	-0.037938	1	21.5822	0.053958	23.4426	2.63906	1	上海市	11.8018	0.717	-3.78989	0	58.2333	4	0	0	1
300226	2016	0	0.00731707	0.8117	0.41556	0	24.1552	0.005081	22.4749	1.79176	0	上海市	11.7066	0.6578	-3.79761	0.693147	12.808	12	0	0	1
300956	2021	0	0.0863859	0.126395	0.162447	1	37.4999	0.092143	20.9571	0	0	上海市	12.0749	0.8146	-3.47025	0	15.946	4	0	0	1
600629	2019	0	0.0347351	0.679471	0.498838	0	54.4687	0.031158	23.0479	3.29584	1	上海市	11.9401	0.7823	-4.21908	0	18.0238	15	0	0	1
300469	2019	0	0.0347351	0.723328	-0.005098	1	26.3556	-0.11383	20.9944	1.60944	0	上海市	11.9401	0.6949	-3.95478	1.60944	48.7927	12	0	0	1
603718	2015	0	0	0.223338	-0.065862	0	50.8996	0.073637	20.9386	0	0	上海市	11.6008	0.6409	-4.31796	0.693147	44.3141	4	0	0	1
600741	2014	0	0	0.549072	0.134033	0	60.0979	0.097966	24.8702	2.94444	1	上海市	11.5408	0.7333	-3.77243	0	18.0615	5	0	0	1
600822	2016	0	0.00731707	0.716459	0.06193	0	48.1026	0.01155	21.4547	3.13549	1	上海市	11.7066	0.5723	-4.04072	0	26.3732	9	0	0	1
600210	2020	0	0.027364	0.491605	-0.431868	0	26.0565	0.053733	23.1272	3.09104	0	上海市	11.9627	0.7642	-3.97429	0	43.3216	4	1	1	1
2195	2015	0	0	0.077848	-0.047924	0	16.4631	0.086627	22.2964	2.19722	0	上海市	11.6008	0.7122	-4.19762	0	25.9744	12	0	0	1
603895	2018	0	0.0231541	0.429026	0.060991	1	62.3475	0.032626	20.8211	0	0	上海市	11.8898	0.7285	-3.93275	0	15.0729	5	1	0	1
300008	2016	0	0.00731707	0.235846	1.82674	1	22.5233	0.037303	22.0583	2.07944	0	上海市	11.7066	0.7324	-3.75336	0	26.0693	15	0	0	1
600605	2019	0	0.0347351	0.074775	0.061186	0	53	0.030026	20.4597	3.3322	0	上海市	11.9401	0.7744	-4.11852	0	12.4629	9	0	0	1
600698	2021	0	0.0863859	0.418813	0.577386	1	26.8934	0.095859	21.4982	3.3322	0	上海市	12.0749	0.7102	-4.20412	0	30.4196	4	0	0	1
2022	2020	0	0.027364	0.347677	0.43425	0	18.6374	0.191095	22.5112	2.83321	0	上海市	11.9627	0.7535	-4.03728	0	19.8774	4	1	0	1
300254	2021	0	0.0863859	0.270257	0.027505	1	73.8197	0.153172	22.1506	1.79176	0	上海市	12.0749	0.7554	-3.75559	0	40.0066	5	0	0	1
300180	2015	0	0	0.42303	0.028556	0	14.8734	0.044986	21.6955	1.60944	0	上海市	11.6008	0.7035	-3.6575	0	31.187	4	0	1	1
603192	2020	0	0.027364	0.358737	0.195161	1	35.625	0.061691	21.4232	1.09861	0	上海市	11.9627	0.8446	-3.63816	0	25.2401	4	1	1	1
600988	2021	0	0.0863859	0.590481	-0.107213	1	61.8925	0.002632	21.0995	1.38629	0	上海市	12.0749	0.7016	-4.08687	0	25.4103	5	0	1	1
603006	2014	0	0	0.225698	0.475378	0	52.5	0.090069	20.4165	0	0	上海市	11.5408	0.6855	-3.43129	0	15.3139	5	0	0	1
600630	2019	0	0.0347351	0.377557	0.383671	1	30.083	0.006881	21.808	3.29584	1	上海市	11.9401	0.6952	-4.22363	0	23.4819	3	0	1	1
2568	2017	0	0.0254734	0.231704	0.292469	1	44.5485	0.078736	21.5647	1.94591	0	上海市	11.8018	0.7501	-3.92901	0	40.4543	3	0	0	1
603690	2017	0	0.0254734	0.585806	1.13081	1	36.1232	0.049046	20.722	0	0	上海市	11.8018	0.7395	-3.71901	1.38629	24.3201	5	0	0	1
300501	2016	0	0.00731707	0.130823	0.53612	1	38.3395	0.094998	20.3433	0	0	上海市	11.7066	0.7609	-3.41866	0	22.3093	4	0	0	1
2454	2014	0	0	0.344732	0.250638	0	50.1013	0.080408	22.0441	1.60944	0	上海市	11.5408	0.773	-3.39295	1.38629	16.9879	5	0	0	1
2022	2019	0	0.0347351	0.273789	0.007483	0	18.6313	0.073794	22.0329	2.77259	0	上海市	11.9401	0.7718	-3.99262	0	19.1488	4	0	0	1
600630	2022	0	0.0838795	0.184828	-0.051411	0	11.7251	0.040239	22.3186	3.3673	1	上海市	12.1037	0.7159	-4.31777	0	39.7793	4	1	1	1
600151	2020	0	0.027364	0.441297	0.155752	0	26.4494	0.011742	23.0881	3.13549	1	上海市	11.9627	0.7319	-4.01672	0	25.4741	5	1	0	1
300170	2019	0	0.0347351	0.269461	-0.230064	0	8.7344	0.020622	22.1567	2.19722	0	上海市	11.9401	0.7399	-3.83571	1.09861	19.4122	12	0	0	1
600835	2015	0	0	0.648726	-0.077492	0	47.3454	0.093806	24.1195	3.09104	1	上海市	11.6008	0.7227	-3.90863	2.30259	17.3833	5	0	0	1
600461	2021	0	0.0863859	0.385332	-0.098643	0	9.0659	0.007424	22.848	2.3979	0	上海市	12.0749	0.7174	-3.90875	0	26.4487	4	0	0	1
601231	2015	0	0	0.477494	0.003385	0	73.8197	0.052989	23.2906	1.38629	0	上海市	11.6008	0.6824	-3.60271	1.94591	15.1982	5	0	0	1
2438	2022	0	0.0838795	0.136093	0.119384	0	10.7115	0.017532	23.0749	2.63906	0	上海市	12.1037	0.7919	-4.01751	0	26.4412	12	1	0	1
600676	2021	0	0.0863859	0.157973	0.457784	1	34.8805	-0.007514	21.5435	3.3673	1	上海市	12.0749	0.7502	-4.28749	0	25.4246	3	1	0	1
600021	2015	0	0	0.697041	-0.019424	0	43.0239	0.042888	24.6743	2.56495	1	上海市	11.6008	0.7915	-3.61265	0	30.0897	7	0	1	1
600661	2020	0	0.027364	0.738641	-0.15041	1	10.1344	-0.11396	21.6391	3.3322	1	上海市	11.9627	0.6599	-4.25402	0	12.7815	18	1	0	1
601872	2020	0	0.027364	0.556506	-0.145463	0	54.3908	0.047957	24.7946	2.70805	1	上海市	11.9627	0.6774	-3.54835	0	20.7544	10	1	0	1
600151	2015	0	0	0.612229	1.24109	0	30.3437	0.016683	23.1028	2.89037	1	上海市	11.6008	0.707	-3.81582	0.693147	21.1871	5	0	0	1
600846	2020	0	0.027364	0.706046	0.802538	0	23.3772	0.07696	23.1497	3.29584	1	上海市	11.9627	0.7976	-4.21283	0	28.1159	8	1	0	1
601866	2017	0	0.0254734	0.878639	-0.031814	0	37.7521	0.011022	25.658	2.3979	1	上海市	11.8018	0.6991	-3.2174	0	16.2615	10	0	0	1
600833	2018	0	0.0231541	0.379723	0.187421	0	44.021	0.043713	20.7997	3.21888	1	上海市	11.8898	0.7268	-4.08986	0	9.1154	9	1	0	1
603009	2016	0	0.00731707	0.274173	0.157786	0	42.9116	0.032241	21.2926	1.09861	0	上海市	11.7066	0.7579	-3.66662	0	28.6122	5	0	0	1
600500	2015	0	0	0.513453	0.718954	0	55.352	0.025537	24.4206	2.77259	1	上海市	11.6008	0.7598	-3.65984	0	17.9917	4	0	1	1
300067	2017	0	0.0254734	0.118198	-0.128073	1	38.1281	0.04701	21.2994	2.07944	0	上海市	11.8018	0.7517	-3.46725	1.94591	36.6981	4	0	1	1
600661	2014	0	0	0.459566	-0.573748	0	25.7728	0.030488	21.2673	3.09104	1	上海市	11.5408	0.7204	-3.98422	0	12.2473	18	0	0	1
688698	2021	0	0.0863859	0.463471	0.147114	1	36.1275	-0.013046	20.8516	1.60944	0	上海市	12.0749	0.7494	-3.65682	0.693147	60.665	4	1	0	1
600099	2022	0	0.0838795	0.34378	0.102621	0	10.3092	0.073935	22.4645	2.19722	0	上海市	12.1037	0.7302	-4.07769	0.693147	24.0481	5	1	0	1
600748	2016	0	0.00731707	0.711035	0.687964	0	48.5988	0.019572	24.273	3.04452	1	上海市	11.7066	0.8039	-3.80473	0	16.0521	13	0	0	1
600851	2020	0	0.027364	0.221432	-0.374316	0	11.7251	0.017442	22.4505	3.29584	1	上海市	11.9627	0.7083	-4.23778	0	29.0275	4	1	0	1
603030	2016	0	0.00731707	0.633913	0.159957	0	31.1451	0.023113	22.0986	0.693147	0	上海市	11.7066	0.6803	-3.87442	0	37.9424	8	0	0	1
300017	2022	0	0.0838795	0.719446	1.10355	1	13.3543	-0.190329	20.6765	2.07944	0	上海市	12.1037	0.7147	-4.03241	0	21.8588	12	1	0	1
603729	2015	0	0	0.109271	-0.118067	1	32.0834	0.044325	20.8248	0	0	上海市	11.6008	0.728	-3.53324	0	11.8615	14	0	0	1
605128	2020	0	0.027364	0.262781	0.455768	1	38.3938	0.059457	21.0354	0	0	上海市	11.9627	0.7402	-3.9196	0	16.5535	5	1	0	1
600650	2018	0	0.0231541	0.213727	0.043932	0	38.5393	0.07042	22.2297	3.2581	1	上海市	11.8898	0.6728	-4.15692	0	19.2072	10	1	0	1
756	2022	0	0.0838795	0.555108	0.036061	1	39.7768	0.006696	25.5762	1.60944	0	上海市	12.1037	0.7344	-3.32014	0	51.3436	14	0	0	1
600845	2018	0	0.0231541	0.283095	0.149494	0	50.8061	0.075482	22.9688	3.21888	1	上海市	11.8898	0.8396	-4.10332	2.3979	16.4038	12	1	0	1
688059	2022	0	0.0838795	0.390814	-0.116211	1	35.625	0.026959	21.5523	1.60944	0	上海市	12.1037	0.7511	-3.72813	0	42.8272	4	0	0	1
600754	2014	0	0	0.231895	-0.061242	0	50.3172	0.04314	23.1536	2.94444	1	上海市	11.5408	0.7529	-3.97258	0	17.4189	11	0	0	1
601086	2021	0	0.0863859	0.485834	0.209165	0	26.5061	0.015407	20.7843	3.04452	1	上海市	12.0749	0.7113	-4.16775	0	39.8819	9	0	0	1
300442	2019	0	0.0347351	0.529082	0.794679	1	27.795	0.005075	21.157	1.60944	0	上海市	11.9401	0.6105	-3.57308	0	19.3156	5	0	0	1
603956	2019	0	0.0347351	0.236862	0.476376	0	58.3569	0.081859	21.1091	0	0	上海市	11.9401	0.7361	-3.40792	1.09861	22.67	5	0	0	1
600635	2018	0	0.0231541	0.602583	0.023964	0	18.0706	0.019883	23.7956	3.2581	0	上海市	11.8898	0.7503	-4.15243	0	23.0173	7	1	0	1
600620	2020	0	0.027364	0.159987	-0.545542	0	25.081	0.034938	21.8007	3.3673	0	上海市	11.9627	0.6997	-4.26326	0	23.2727	21	1	0	1
603855	2018	0	0.0231541	0.419763	0.391213	1	35.8444	0.060168	21.6527	0.693147	0	上海市	11.8898	0.7824	-3.45488	1.09861	19.9464	5	1	0	1
600895	2020	0	0	0.557838	-0.279907	0	50.7549	0.052793	24.2143	3.21888	1	上海市	11.9627	0.8446	-3.97411	0	23.5917	13	1	0	1
600351	2021	0	0.0863859	0.261165	0.112285	1	45	0.06118	21.1683	0.693147	0	上海市	12.0749	0.7216	-4.05427	0	33.0367	9	0	0	1
600097	2016	0	0.00731707	0.524294	0.082946	0	43.0153	0.004643	21.2749	2.99573	1	上海市	11.7066	0.6375	-3.86494	0	19.7205	1	0	0	1
300351	2021	0	0.0863859	0.753508	0.142581	0	34.0634	0.045927	25.6107	2.70805	1	上海市	12.0749	0.767	-3.39061	0	22.0627	10	1	0	1
600220	2022	0	0.0838795	0.421388	0.260694	0	73.8197	0.020105	21.6806	1.38629	0	上海市	12.1037	0.7368	-4.09661	0	49.1992	5	1	1	1
600009	2020	0	0.027364	0.10973	-0.105558	0	53.2538	-0.035196	24.2259	3.13549	1	上海市	11.9627	0.7899	-3.89228	0	18.8579	10	1	0	1
2357	2021	0	0.0863859	0.286707	-0.445614	0	29.5278	0.06355	21.9537	2.3979	0	上海市	12.0749	0.7546	-3.90995	0	25.5961	4	0	0	1
688045	2022	0	0.0838795	0.12806	-0.05537	0	19.1541	0.015672	21.6356	0	0	上海市	12.1037	0.7338	-3.49379	0	25.8472	15	1	0	1
2542	2022	0	0.0838795	0.713704	-0.151848	0	25.2059	0.024904	23.3514	2.48491	0	上海市	12.1037	0.7133	-3.99782	0	49.3579	12	0	0	1
600619	2015	0	0	0.55542	0.288944	0	25.2055	0.009652	23.0831	3.17805	1	上海市	11.6008	0.8133	-4.05702	0	27.8351	5	0	0	1
300462	2015	0	0	0.26823	2.75238	1	38.7561	0.061488	20.3504	0	0	上海市	11.6008	0.7418	-3.53991	0	11.2591	5	0	0	1
600618	2015	0	0	0.531757	-0.247239	0	50.2934	0.021636	22.3018	3.17805	1	上海市	11.6008	0.7106	-4.07766	0.693147	35.0805	4	0	1	1
300493	2018	0	0.0231541	0.395483	-0.153207	0	30.0664	0.013396	20.9137	1.38629	0	上海市	11.8898	0.7298	-3.78484	0.693147	17.4519	12	1	0	1
300253	2016	0	0.00731707	0.280864	0.675493	0	15.4179	0.157014	21.9312	1.79176	0	上海市	11.7066	0.7403	-3.6291	0	22.7216	12	0	0	1
600641	2014	0	0	0.472928	2.40959	0	50.5446	0.067097	22.6975	3.09104	0	上海市	11.5408	0.773	-4.07377	0	31.7834	13	0	0	1
603897	2022	0	0.0838795	0.179396	-0.027293	0	63.75	0.062983	20.8792	0	1	上海市	12.1037	0.7378	-3.78042	0	23.734	15	1	0	1
2346	2020	0	0.027364	0.228479	0.466445	0	62.5141	0.057615	21.7171	2.3979	0	上海市	11.9627	0.7191	-3.65876	0	30.2636	5	1	0	1
603003	2019	0	0.0347351	0.322923	-0.356102	0	28.1232	0.000917	22.5052	2.07944	0	上海市	11.9401	0.722	-4.03734	0	11.4933	9	0	0	1
600088	2015	0	0	0.187925	0.376624	0	54.3572	0.019437	21.1091	2.94444	1	上海市	11.6008	0.6922	-3.80793	0	12.6523	20	0	0	1
300511	2016	0	0.00731707	0.47579	0.3316	1	40.02	0.043251	21.6237	0	0	上海市	11.7066	0.7233	-3.89302	0	10.682	1	0	0	1
300327	2016	0	0.00731707	0.135587	0.275302	0	26.9306	0.129439	20.5311	1.60944	0	上海市	11.7066	0.6716	-3.89013	0.693147	18.9727	5	0	0	1
600602	2015	0	0	0.218798	5.94214	0	28.8912	0.048177	22.2455	3.2581	1	上海市	11.6008	0.7617	-4.27712	0.693147	23.9851	5	0	0	1
600661	2015	0	0	0.513065	0.014928	0	23.8428	0.011138	21.3443	3.13549	1	上海市	11.6008	0.7705	-4.03136	0	11.7006	18	0	0	1
300126	2015	0	0	0.172872	0.132818	1	26.3579	0.002866	20.9592	1.79176	0	上海市	11.6008	0.7149	-3.67051	0	22.2648	5	0	0	1
2324	2016	0	0.00731707	0.382592	0.512119	1	51.4267	0.080822	21.9584	2.07944	0	上海市	11.7066	0.7429	-3.83013	0	35.5555	4	0	1	1
600882	2019	0	0.0347351	0.481945	0.316254	1	18.2392	0.007871	21.6165	3.21888	0	上海市	11.9401	0.7174	-4.37255	0	28.1075	3	0	0	1
688155	2020	0	0.027364	0.214047	1.32937	0	25.617	0.043971	21.0513	0	0	上海市	11.9627	0.7184	-3.60145	0.693147	5.6215	5	1	0	1
603777	2016	0	0.00731707	0.323016	0.42519	0	57.7125	0.048433	21.7418	0	0	上海市	11.7066	0.7445	-3.70015	0	15.283	9	0	0	1
2858	2019	0	0.0347351	0.302673	0.488491	1	23.9867	0.050914	20.4214	1.09861	0	上海市	11.9401	0.78	-3.67212	0	18.5953	20	0	0	1
603226	2018	0	0.0231541	0.224355	-0.079817	0	29.0153	0.092766	20.7865	0.693147	0	上海市	11.8898	0.7942	-3.96804	0	39.4114	4	1	0	1
300059	2017	0	0.0254734	0.649169	0.20027	0	23.9116	0.015171	24.4572	2.07944	0	上海市	11.8018	0.7929	-3.45336	0	26.1637	12	0	0	1
600975	2021	0	0.0863859	0.379208	-0.025722	0	73.8197	0.050314	21.6273	1.09861	0	上海市	12.0749	0.8081	-4.05326	0.693147	28.996	5	0	0	1
300171	2015	0	0	0.274288	0.394161	1	60.629	0.097295	22.125	1.60944	0	上海市	11.6008	0.7357	-4.03505	1.38629	19.8939	5	0	0	1
600741	2019	0	0.0347351	0.578074	0.096877	0	58.3198	0.061212	25.6587	3.17805	1	上海市	11.9401	0.7631	-3.77721	0	18.138	5	0	0	1
600648	2014	0	0	0.645826	-0.262261	0	53.0345	0.028698	23.9874	3.09104	1	上海市	11.5408	0.7505	-3.92759	0	14.1078	9	0	0	1
600676	2015	0	0	0.436776	0.144541	0	30.3609	0.053546	22.7187	3.13549	1	上海市	11.6008	0.6806	-4.03318	0	21.4942	10	0	0	1
300168	2021	0	0.0863859	0.512516	-0.51065	0	42.0884	0.109866	23.8267	3.3673	1	上海市	12.0749	0.6996	-4.22861	0	29.9515	6	1	0	1
603885	2020	0	0.027364	0.663111	-0.02299	0	51.922	-0.015027	24.1986	1.79176	0	上海市	11.9627	0.6868	-3.57657	0	16.226	10	1	0	1
603682	2020	0	0.027364	0.174026	-0.026799	1	58	0.08353	21.3499	0	0	上海市	11.9627	0.7233	-3.63187	0	8.5592	14	1	0	1
600423	2021	0	0.0863859	0.229859	0.133552	1	32.9289	0.079919	21.5923	0	0	上海市	12.0749	0.8446	-3.73092	0	36.227	15	0	1	1
600647	2015	0	0	0.433262	0.186926	0	40.6821	0.125156	20.1155	3.13549	1	上海市	11.6008	0.7408	-3.89642	0	15.73	9	0	0	1
2380	2022	0	0.0838795	0.057657	-0.011526	1	38.25	0.053981	21.5175	0.693147	0	上海市	12.1037	0.7509	-3.64558	0.693147	24.6551	5	1	0	1
600088	2018	0	0.0231541	0.230275	0.932483	0	54.3572	0.078459	21.1834	3.09104	1	上海市	11.8898	0.7712	-3.93584	0	21.0081	20	1	0	1
600624	2015	0	0	0.38513	0.07453	0	18.7434	0.031799	21.3315	3.13549	1	上海市	11.6008	0.7273	-4.11021	0	47.3748	21	0	0	1
300963	2021	0	0.0863859	0.112044	0.490409	0	32.934	0.084644	21.9998	0	0	上海市	12.0749	0.7428	-3.83157	0	18.9908	15	1	1	1
603728	2019	0	0.0347351	0.241741	0.007693	0	56.625	0.065868	21.6981	1.09861	0	上海市	11.9401	0.701	-3.97766	0	12.4511	5	0	0	1
300442	2017	0	0.0254734	0.404759	0.122899	1	27.795	0.005991	21.2334	1.09861	0	上海市	11.8018	0.7013	-3.5009	0	18.8327	5	0	0	1
2506	2015	0	0	0.757684	-0.679516	1	28.191	0.04321	23.4169	1.79176	0	上海市	11.6008	0.5723	-3.59219	2.89037	23.9349	5	0	0	1
603887	2018	0	0.0231541	0.489019	-0.329604	1	31.3074	0.042866	21.2443	1.09861	0	上海市	11.8898	0.744	-3.94198	0	15.2208	8	1	0	1
600841	2015	0	0	0.346323	-0.006212	0	48.0509	0.017161	22.3946	3.09104	1	上海市	11.6008	0.6803	-4.03796	0	21.8826	5	0	0	1
2022	2018	0	0.0231541	0.306455	0.040925	0	18.6061	0.070442	21.9771	2.70805	0	上海市	11.8898	0.7722	-3.95079	0	37.8144	4	1	0	1
688063	2021	0	0.0863859	0.309872	0.336635	0	8.7344	0.047188	22.7377	2.3979	0	上海市	12.0749	0.7905	-3.83262	1.38629	29.5284	12	1	0	1
300462	2019	0	0.0347351	0.499217	5.94214	1	28.3698	0.087164	21.88	1.60944	0	上海市	11.9401	0.751	-3.86698	0	19.4103	5	0	0	1
2252	2015	0	0	0.073005	-0.228042	0	32.0782	0.128109	23.1705	2.07944	0	上海市	11.6008	0.7106	-4.21145	0	23.8128	4	0	0	1
300171	2022	0	0.0838795	0.434429	-0.011104	0	30.8336	0.002972	22.7835	3.3673	1	上海市	12.1037	0.7176	-4.31114	0	26.4115	5	1	0	1
603918	2016	0	0.00731707	0.401944	0.884329	0	29.9182	0.035847	20.5069	0.693147	0	上海市	11.7066	0.6694	-3.88624	0	18.4389	12	0	0	1
600171	2019	0	0.0347351	0.093669	-0.048895	0	25.3182	0.071773	21.9448	3.09104	1	上海市	11.9401	0.7397	-3.98962	1.79176	17.9341	5	0	0	1
600151	2016	0	0.00731707	0.546481	0.659802	0	28.3423	0.015453	23.348	2.94444	1	上海市	11.7066	0.7403	-3.83811	0	19.579	5	0	0	1
2184	2015	0	0	0.517863	0.258595	0	23.5886	0.045972	21.3855	2.19722	0	上海市	11.6008	0.7147	-3.71498	0	30.3512	5	0	0	1
600604	2015	0	0	0.593123	5.94214	0	50.429	0.013369	22.8986	3.17805	1	上海市	11.6008	0.7677	-4.10663	0	18.7088	13	0	0	1
688555	2021	0	0.0863859	0.635149	0.318526	0	73.8197	0.051781	24.3028	2.30259	0	上海市	12.0749	0.7758	-3.71985	1.09861	19.6136	5	0	0	1
600170	2014	0	0	0.836245	0.246989	0	60.6802	0.015781	25.486	2.83321	1	上海市	11.5408	0.7697	-3.38454	1.79176	20.8801	8	0	0	1
2324	2017	0	0.0254734	0.411977	0.256276	1	51.8161	0.045406	22.068	2.19722	0	上海市	11.8018	0.7299	-3.87363	0	30.381	4	0	1	1
600661	2019	0	0.0347351	0.63105	-0.114558	0	12.1334	0.002992	21.7207	3.29584	1	上海市	11.9401	0.7578	-4.21897	0	16.8841	18	0	0	1
600420	2018	0	0.0231541	0.487163	0.077581	0	22.6762	0.06499	23.5244	2.70805	1	上海市	11.8898	0.6938	-3.82216	0	43.2667	4	1	0	1
600278	2015	0	0	0.491215	0.123819	0	70.1617	0.028891	22.5538	2.77259	1	上海市	11.6008	0.7537	-3.83674	0	4.2773	9	0	0	1
2451	2015	0	0	0.614285	-0.142451	1	59.7905	0.010627	21.3216	1.79176	0	上海市	11.6008	0.6443	-3.82931	0	21.2168	5	0	0	1
600635	2015	0	0	0.528369	0.128726	0	20.0682	0.03678	23.3969	3.13549	0	上海市	11.6008	0.6855	-4.07395	0	21.4504	7	0	0	1
300236	2015	0	0	0.218024	-0.0053	0	21.2778	0.035729	20.8717	1.60944	0	上海市	11.6008	0.7805	-3.49944	0	40.1857	4	0	1	1
600088	2020	0	0.027364	0.277179	1.42932	0	54.3572	-0.072589	21.176	3.17805	1	上海市	11.9627	0.8022	-4.01508	0	18.2264	20	1	0	1
2328	2015	0	0	0.298121	0.012921	1	36.2625	0.039032	22.0812	1.94591	0	上海市	11.6008	0.7783	-3.87398	0	18.0301	5	0	0	1
300461	2021	0	0.0863859	0.524657	0.095673	0	49.3291	0.051773	22.512	1.38629	0	上海市	12.0749	0.7453	-3.67727	0	25.2085	4	1	0	1
2178	2015	0	0	0.401263	0.639764	1	18.4602	0.054191	21.4727	2.19722	0	上海市	11.6008	0.758	-3.48215	0	25.3148	15	0	0	1
300262	2015	0	0	0.608585	0.099993	0	49.8681	0.043103	21.2931	1.60944	0	上海市	11.6008	0.7247	-3.74667	2.3979	27.4813	8	0	0	1
600638	2016	0	0.00731707	0.60611	-0.119372	0	17.9242	0.010495	23.0795	3.17805	0	上海市	11.7066	0.7687	-4.09724	0	20.1322	13	0	0	1
688368	2019	0	0.0347351	0.174633	0.280969	1	26.8904	0.067288	21.0398	0	0	上海市	11.9401	0.739	-3.52012	1.09861	18.0942	12	0	0	1
603006	2015	0	0	0.22786	1.41434	0	60.6328	0.104665	20.6547	0.693147	0	上海市	11.6008	0.7084	-3.50919	0	19.0599	5	0	0	1
600843	2015	0	0	0.348355	0.022764	1	19.2121	0.056013	21.8696	3.09104	1	上海市	11.6008	0.7116	-4.02653	0	14.228	5	0	0	1
601872	2016	0	0.00731707	0.456925	0.192594	0	47.3825	0.058313	24.3769	2.3979	1	上海市	11.7066	0.6608	-3.46739	0	23.7315	10	0	0	1
2813	2021	0	0.0863859	0.552954	1.28076	0	54.2587	0.060839	24.8199	2.77259	1	上海市	12.0749	0.6452	-3.58309	0	35.5584	10	1	0	1
601866	2015	0	0	0.609028	0.017686	0	45.4861	-0.051667	24.7642	2.19722	1	上海市	11.6008	0.7188	-3.35462	0	20.8035	10	0	0	1
600679	2018	0	0.0231541	0.203969	-0.437369	0	29.1783	0.007332	21.2933	3.2581	1	上海市	11.8898	0.715	-4.10669	0	15.7949	5	1	0	1
300947	2022	0	0.0838795	0.214307	1.11415	1	33.4567	-0.04507	21.8806	1.09861	0	上海市	12.1037	0.8017	-3.62701	0	14.7944	9	1	0	1
600530	2019	0	0.0347351	0.440491	-0.205736	0	18.3569	-0.05002	21.071	2.94444	0	上海市	11.9401	0.6717	-3.96368	0	17.4323	4	0	0	1
605500	2021	0	0.0863859	0.439457	-0.086944	0	32.6909	0.103967	22.2692	2.70805	0	上海市	12.0749	0.823	-4.07738	0	44.3386	5	1	1	1
603496	2020	0	0.027364	0.305359	0.600994	1	19.3611	0.026501	20.879	1.38629	0	上海市	11.9627	0.827	-3.7404	0.693147	26.7289	5	1	0	1
600642	2015	0	0	0.401155	0.118856	0	51.12	0.05089	24.6661	3.13549	1	上海市	11.6008	0.6782	-3.81427	0	22.1814	7	0	0	1
300505	2022	0	0.0838795	0.7688	0.511627	0	30.4926	0.020442	25.7098	3.3673	1	上海市	12.1037	0.7302	-3.84269	0	49.2007	8	0	1	1
600851	2014	0	0	0.237497	-0.087521	0	8.7344	0.038564	22.7064	3.04452	1	上海市	11.5408	0.6883	-3.99352	0	17.1889	3	0	1	1
2825	2018	0	0.0231541	0.261507	-0.033609	0	33.3309	0.073651	20.5509	1.09861	0	上海市	11.8898	0.7122	-3.53326	0	33.9311	4	1	1	1
300272	2018	0	0.0231541	0.272617	0.27912	0	37.9607	0.199697	21.2052	2.07944	0	上海市	11.8898	0.7649	-3.77807	0	13.174	5	1	0	1
300180	2014	0	0	0.197377	0.20912	0	14.8734	0.06532	21.2932	1.38629	0	上海市	11.5408	0.7652	-3.58667	0	19.6839	4	0	1	1
600688	2020	0	0.027364	0.34401	0.023877	0	50.4443	0.014289	24.5243	3.3322	1	上海市	11.9627	0.7698	-4.04121	2.48491	41.3737	4	1	1	1
600583	2021	0	0.0863859	0.14748	0.097967	0	18.0484	0.10545	22.0882	0.693147	0	上海市	12.0749	0.7597	-3.55416	2.83321	38.1858	5	0	0	1
600315	2019	0	0.0347351	0.436129	0.027029	1	47.2452	0.049975	23.1345	2.94444	0	上海市	11.9401	0.7909	-4.09382	0	54.058	4	0	1	1
30	2021	0	0.0863859	0.262769	-0.028851	0	34.0119	0.070147	20.5452	1.79176	0	上海市	12.0749	0.676	-3.57236	0.693147	25.5686	12	0	0	1
600834	2015	0	0	0.433589	0.05487	0	58.432	0.027775	21.6327	3.09104	1	上海市	11.6008	0.7074	-4.05361	2.30259	28.2022	10	0	0	1
300074	2020	0	0.027364	0.329621	0.478254	0	15.2992	0.014534	21.2764	2.3979	0	上海市	11.9627	0.7795	-3.78508	0	36.2008	12	1	0	1
600824	2016	0	0.00731707	0.257611	-0.112372	0	39.0404	0.054525	21.7644	3.13549	1	上海市	11.7066	0.7277	-4.06138	0	13.0307	9	0	0	1
300061	2015	0	0	0.416985	0.246663	1	55.1988	0.068289	20.538	1.79176	0	上海市	11.6008	0.6943	-3.77122	0	23.7708	6	0	0	1
601021	2015	0	0	0.592003	-0.254116	0	63	0.082841	23.4977	0	0	上海市	11.6008	0.7084	-3.54475	0	22.8658	10	0	0	1
300008	2015	0	0	0.445479	0.116715	1	22.3059	0.029894	21.2551	1.94591	0	上海市	11.6008	0.7147	-3.66304	0.693147	20.1237	15	0	0	1
300139	2022	0	0.0838795	0.175924	-0.24173	1	26.6485	0.002969	21.0046	2.56495	0	上海市	12.1037	0.7209	-3.95599	0	17.5017	5	0	0	1
300222	2016	0	0.00731707	0.247427	0.382272	0	31.2937	0.057993	22.3078	1.79176	0	上海市	11.7066	0.7216	-3.7177	0	35.5212	5	0	0	1
603378	2020	0	0.027364	0.605874	0.041644	1	26.1916	0.060756	22.3709	1.38629	0	上海市	11.9627	0.7593	-3.59795	0	42.2451	4	1	1	1
600606	2015	0	0	0.880365	0.421452	1	28.8935	0.012299	26.3264	3.17805	1	上海市	11.6008	0.7038	-3.1665	0	15.4341	13	0	0	1
603790	2018	0	0.0231541	0.130219	-0.140795	1	25.65	0.104903	20.9507	0	0	上海市	11.8898	0.6915	-3.82947	0	42.4745	4	1	1	1
603022	2019	0	0.0347351	0.24952	0.074489	1	58.7925	0.034955	20.5621	1.60944	0	上海市	11.9401	0.7769	-3.81503	0	32.5198	4	0	1	1
600649	2020	0	0.027364	0.652992	5.94214	0	46.4631	0.012505	24.8427	3.3322	1	上海市	11.9627	0.8255	-4.01829	0	24.264	13	1	0	1
600624	2021	0	0.0863859	0.700491	0.082881	0	33.2223	-0.058642	22.764	3.3673	1	上海市	12.0749	0.7018	-4.52584	0	56.2253	5	1	0	1
603889	2021	0	0.0863859	0.409645	0.573698	0	69.2165	0.004079	21.9647	1.79176	1	上海市	12.0749	0.6795	-4.23035	0	50.9788	20	1	1	1
600651	2017	0	0.0254734	0.770128	-0.28909	0	21.9936	0.001981	23.4675	3.3322	1	上海市	11.8018	0.769	-4.38963	0	28.5245	5	0	0	1
600616	2017	0	0.0254734	0.150309	0.320804	0	34.8805	0.020412	21.5904	3.2581	1	上海市	11.8018	0.7577	-4.13079	0	57.5346	3	0	0	1
668	2020	0	0.027364	0.602217	2.12185	0	40.8099	-0.00889	21.6862	3.21888	0	上海市	11.9627	0.7354	-4.41694	0	22.7327	13	0	0	1
600196	2017	0	0.0254734	0.520075	0.209897	0	37.5361	0.057854	24.8499	2.99573	0	上海市	11.8018	0.7571	-3.81676	0	40.9379	4	0	0	1
300146	2022	0	0.0838795	0.591825	0.325434	1	22.9729	0.035914	21.7297	1.60944	0	上海市	12.1037	0.7616	-3.81948	0	40.1842	9	1	0	1
600640	2014	0	0	0.186405	0.491071	0	37.5006	0.025394	22.0404	3.09104	1	上海市	11.5408	0.7323	-4.03285	0	10.5578	14	0	0	1
300870	2021	0	0.0863859	0.110402	0.326997	1	63.6943	0.05019	20.6551	0	0	上海市	12.0749	0.758	-3.54924	0.693147	24.3007	15	1	0	1
600822	2017	0	0.0254734	0.697814	-0.122565	0	48.1026	0.019573	21.436	3.17805	1	上海市	11.8018	0.6204	-4.07921	0	36.4206	9	0	0	1
600094	2019	0	0.0347351	0.659761	0.866402	0	9.5174	0.023791	24.4598	3.13549	0	上海市	11.9401	0.7321	-3.8929	0	16.9087	13	0	0	1
600579	2021	0	0.0863859	0.466202	-0.055448	1	39.825	0.10211	22.6497	2.3979	0	上海市	12.0749	0.7044	-3.99495	0	24.4588	5	0	0	1
600636	2018	0	0.0231541	0.098033	-0.286178	0	24.6601	0.155972	21.9739	3.2581	1	上海市	11.8898	0.727	-4.19068	0	22.3494	4	1	1	1
300170	2016	0	0.00731707	0.214302	0.248162	0	12.1433	0.087926	21.693	1.79176	0	上海市	11.7066	0.7343	-3.69735	0	26.1456	12	0	0	1
301302	2022	0	0.0838795	0.102089	-0.101687	1	35.3325	0.045305	20.7429	0	0	上海市	12.1037	0.7544	-3.60197	0	15.1244	4	0	0	1
601021	2019	0	0.0347351	0.48781	-0.26637	0	54.9782	0.062594	24.1031	1.60944	0	上海市	11.9401	0.7003	-3.63107	0	33.4837	10	0	0	1
300642	2017	0	0.0254734	0.057657	0.445553	1	20.2183	0.135607	20.6562	0	0	上海市	11.8018	0.7461	-3.58941	0	27.3263	4	0	0	1
600490	2017	0	0.0254734	0.272094	-0.056777	0	21.9872	0.042512	22.7766	2.70805	0	上海市	11.8018	0.6681	-3.83138	0	19.1242	5	0	1	1
600604	2017	0	0.0254734	0.517657	5.94214	0	45.0789	0.023983	23.2648	3.2581	1	上海市	11.8018	0.7961	-4.1647	0	20.8159	13	0	0	1
603466	2018	0	0.0231541	0.591872	0.054219	1	33.6015	0.061375	21.9579	0.693147	0	上海市	11.8898	0.7299	-3.75011	0	18.8637	20	1	0	1
600611	2014	0	0	0.382701	0.239353	1	20.759	0.044168	23.1427	3.13549	0	上海市	11.5408	0.7116	-4.01329	0	26.943	10	0	0	1
600841	2017	0	0.0254734	0.455189	0.099574	0	48.0509	0.018222	22.6191	3.17805	1	上海市	11.8018	0.7308	-4.11561	0	24.8987	5	0	0	1
300999	2020	0	0.027364	0.511693	0.03599	0	73.8197	0.036639	25.9116	0	0	上海市	11.9627	0.7256	-3.22324	0	43.6336	3	1	0	1
600648	2017	0	0.0254734	0.662283	0.391636	0	53.0345	0.025577	24.1427	3.21888	1	上海市	11.8018	0.8446	-4.02515	0	21.3394	9	0	0	1
300530	2022	0	0.0838795	0.200884	-0.679516	0	17.7358	0.025421	21.9371	1.38629	0	上海市	12.1037	0.7686	-3.78932	1.79176	33.5539	5	0	1	1
601231	2016	0	0.00731707	0.510722	0.143739	0	73.8197	0.052339	23.4579	1.60944	0	上海市	11.7066	0.7366	-3.62848	1.60944	12.4411	5	0	0	1
600688	2017	0	0.0254734	0.279426	-0.047692	1	50.4893	0.155329	24.4023	3.21888	1	上海市	11.8018	0.6128	-3.94301	0.693147	36.136	4	0	1	1
600618	2020	0	0.027364	0.151138	0.118132	0	46.5934	0.09676	22.5502	3.3673	1	上海市	11.9627	0.7509	-4.27679	0	53.1107	4	1	1	1
605333	2021	0	0.0863859	0.499984	-0.56032	0	48.1026	0.073201	21.4366	3.3322	1	上海市	12.0749	0.7142	-4.23926	0.693147	20.0097	9	1	0	1
600676	2016	0	0.00731707	0.368207	0.094796	0	31.9178	0.038888	22.9333	3.17805	1	上海市	11.7066	0.7066	-4.06504	0	22.8194	10	0	0	1
603648	2017	0	0.0254734	0.155724	-0.078425	0	24.8704	0.075262	21.33	0	1	上海市	11.8018	0.7923	-3.75008	0	14.0366	14	0	0	1
600088	2014	0	0	0.216431	0.771078	0	54.3572	0.037264	21.1342	2.89037	1	上海市	11.5408	0.7394	-3.77066	0	12.1212	20	0	0	1
300126	2022	0	0.0838795	0.200054	-0.106458	0	25.2996	0.07197	21.5528	1.79176	1	上海市	12.1037	0.7591	-3.96816	0	19.5382	14	1	0	1
2158	2014	0	0	0.235002	-0.250078	1	36.8148	0.14505	20.9576	2.07944	0	上海市	11.5408	0.7794	-3.71031	1.38629	24.0838	5	0	0	1
600513	2021	0	0.0863859	0.092647	0.189638	0	16.064	0.041752	21.934	2.48491	0	上海市	12.0749	0.779	-3.9892	0	49.6207	4	1	0	1
603329	2018	0	0.0231541	0.416337	0.221046	0	51	0.031526	21.0327	0.693147	0	上海市	11.8898	0.6795	-3.67929	0	18.5719	10	1	0	1
300126	2018	0	0.0231541	0.202496	-0.435913	1	26.6485	-0.037114	20.9151	2.19722	0	上海市	11.8898	0.6681	-3.78502	0.693147	17.9223	5	1	0	1
300442	2018	0	0.0231541	0.522326	0.657539	1	27.795	-0.171938	21.1344	1.38629	0	上海市	11.8898	0.6909	-3.53068	0	21.6668	5	1	0	1
688139	2021	0	0.0863859	0.491029	0.19125	0	29.7951	0.018327	21.8754	2.07944	0	上海市	12.0749	0.5753	-3.90678	1.09861	36.6363	5	0	0	1
726	2022	0	0.0838795	0.295166	-0.05183	0	36.3413	-1.6e-05	22.7829	3.3673	1	上海市	12.1037	0.7175	-4.31116	0	51.3985	10	0	1	1
600508	2017	0	0.0254734	0.35659	-0.105124	1	62.4298	0.022088	23.3819	2.83321	1	上海市	11.8018	0.7409	-3.83525	1.09861	26.6451	2	0	1	1
600420	2015	0	0	0.610474	-0.113807	0	41.6206	0.070468	22.1433	2.48491	1	上海市	11.6008	0.6622	-3.75544	0	52.7967	4	0	0	1
600620	2014	0	0	0.080902	-0.019614	0	25.081	0.090349	20.5729	3.13549	0	上海市	11.5408	0.7245	-3.89671	0	20.7039	21	0	0	1
300873	2021	0	0.0863859	0.220137	0.702813	1	39	0.045308	20.7893	0	0	上海市	12.0749	0.7398	-3.56843	0	19.9314	12	1	0	1
600249	2021	0	0.0863859	0.471269	-0.00936	1	20.0153	0.019586	23.6828	3.3673	0	上海市	12.0749	0.6961	-4.24556	0	27.7504	10	0	1	1
603255	2022	0	0.0838795	0.255175	0.678769	0	8.7344	-0.062224	20.7529	1.79176	0	上海市	12.1037	0.7303	-3.84337	0	46.8473	20	0	1	1
2315	2021	0	0.0863859	0.461247	0.039105	0	46.2538	-0.031546	24.6634	3.17805	1	上海市	12.0749	0.7404	-3.85479	1.09861	14.8574	10	1	0	1
688055	2021	0	0.0863859	0.843766	-0.291423	0	26.8231	-0.138443	22.9516	1.94591	0	上海市	12.0749	0.6891	-4.06417	1.60944	31.7462	8	1	0	1
603885	2017	0	0.0254734	0.565968	-0.285195	0	63.1209	0.066805	23.7308	1.09861	0	上海市	11.8018	0.7041	-3.52011	0	24.8374	10	0	0	1
600661	2018	0	0.0231541	0.588466	-0.159973	0	12.1334	-0.101782	21.8752	3.2581	1	上海市	11.8898	0.7723	-4.18677	0	21.388	18	1	0	1
2394	2021	0	0.0863859	0.157546	-0.22023	0	69.4672	0.03679	21.2345	0	0	上海市	12.0749	0.7463	-3.94101	0	70.0456	8	1	1	1
2568	2020	0	0.027364	0.171993	0.12145	1	40.5218	0.137769	22.0809	2.30259	0	上海市	11.9627	0.7492	-4.07398	0	51.2043	3	1	0	1
603200	2017	0	0.0254734	0.102562	0.030517	1	46.4819	0.072481	20.4918	0	0	上海市	11.8018	0.7806	-3.9238	1.60944	28.3189	16	0	0	1
600491	2022	0	0.0838795	0.057657	-0.651994	0	34.0492	0.055144	20.8743	0	0	上海市	12.1037	0.7161	-3.97979	0	31.7246	4	1	0	1
1208	2021	0	0.0863859	0.093267	-0.086969	1	28.3188	0.039923	23.5082	0.693147	0	上海市	12.0749	0.7279	-3.94374	0.693147	17.7075	4	0	0	1
35	2021	0	0.0863859	0.641441	0.218878	0	67.6577	0.037017	26.3264	3.21888	1	上海市	12.0749	0.8031	-3.21819	3.49651	23.2315	5	1	0	1
601231	2017	0	0.0254734	0.502806	0.304155	0	73.8197	0.075682	23.5776	1.79176	0	上海市	11.8018	0.6743	-3.65683	1.79176	16.5988	5	0	0	1
688202	2020	0	0.027364	0.167606	0.350593	0	15.6816	0.098356	21.0339	0.693147	0	上海市	11.9627	0.7568	-3.71943	0	16.8576	15	1	0	1
600315	2018	0	0.0231541	0.427852	-0.021224	1	47.2452	0.053187	23.0417	2.89037	0	上海市	11.8898	0.8218	-4.05943	0	47.5084	4	1	1	1
300226	2019	0	0.0347351	0.737364	0.304111	0	25.2059	0.030333	23.1032	2.19722	0	上海市	11.9401	0.698	-3.8958	0	31.1295	12	0	0	1
688076	2021	0	0.0863859	0.636007	-0.005967	1	27.795	-0.009921	20.9869	1.94591	0	上海市	12.0749	0.5723	-3.63388	0	35.24	5	1	0	1
688103	2021	0	0.0863859	0.279227	0.364831	0	41.1564	0.058503	20.2816	1.79176	0	上海市	12.0749	0.6961	-3.92766	0	17.0325	5	1	0	1
600882	2017	0	0.0254734	0.556355	0.064844	1	17.6238	0.001613	21.6986	3.13549	0	上海市	11.8018	0.6667	-4.29768	0	48.4201	3	0	0	1
600170	2015	0	0	0.832613	0.298184	0	31.6802	0.013861	25.6805	2.89037	1	上海市	11.6008	0.7708	-3.37104	0.693147	29.6215	8	0	0	1
300936	2021	0	0.0863859	0.148592	-0.056777	1	34.2219	0.039178	21.719	2.48491	0	上海市	12.0749	0.682	-3.65887	0	20.4594	4	1	0	1
603960	2020	0	0.027364	0.178095	0.051681	1	21.8816	0.116209	20.9261	1.38629	0	上海市	11.9627	0.7264	-3.7464	1.38629	20.0409	5	1	0	1
603629	2021	0	0.0863859	0.071477	0.072865	1	11.3491	0.064129	22.5729	0.693147	0	上海市	12.0749	0.7349	-3.39645	0	21.5018	5	1	0	1
600547	2022	0	0.0838795	0.606316	-0.087992	0	19.3781	0.035289	26.0122	2.56495	1	上海市	12.1037	0.827	-3.71231	0	34.5118	9	0	1	1
600820	2017	0	0.0254734	0.704129	0.4529	0	30.4926	0.026989	24.9416	3.17805	1	上海市	11.8018	0.7289	-3.83697	0	21.6981	8	0	0	1
300493	2020	0	0.027364	0.308365	0.069013	0	30.0664	0.041494	20.8089	1.79176	0	上海市	11.9627	0.7285	-3.8511	0	15.3229	12	1	0	1
688329	2021	0	0.0863859	0.142866	1.42618	0	23.8698	0.036245	20.7997	1.09861	0	上海市	12.0749	0.7124	-3.76986	0.693147	19.1068	12	1	0	1
600508	2014	0	0	0.391749	-0.024344	0	62.4298	0.001124	23.3649	2.63906	1	上海市	11.5408	0.5723	-3.7167	1.94591	27.6002	2	0	1	1
603039	2020	0	0.027364	0.503519	0.851822	1	32.8654	0.084567	21.7212	1.38629	0	上海市	11.9627	0.6603	-3.899	1.38629	20.6064	12	1	0	1
2912	2021	0	0.0863859	0.359867	0.129283	1	32.5021	0.059475	21.2973	1.60944	0	上海市	12.0749	0.7085	-3.86706	0	21.289	4	1	0	1
2835	2021	0	0.0863859	0.15165	1.25186	1	28.9724	0.032768	21.0206	1.60944	0	上海市	12.0749	0.6898	-3.75788	0	23.0363	12	1	0	1
300059	2014	0	0	0.695977	1.13427	0	28.0362	0.026795	22.545	1.60944	0	上海市	11.5408	0.7681	-3.51686	0	13.4516	12	0	0	1
603899	2015	0	0	0.230761	-0.143339	0	58.2609	0.14026	21.7887	0	0	上海市	11.6008	0.7688	-3.42266	0	27.9724	4	0	0	1
300046	2022	0	0.0838795	0.504771	0.551329	0	21.8383	0.052964	21.8642	2.77259	0	上海市	12.1037	0.7141	-4.02628	1.38629	24.2419	5	0	0	1
600529	2021	0	0.0863859	0.2223	0.442459	0	18.5462	0.055233	20.9508	0	0	上海市	12.0749	0.759	-3.34948	0	20.8048	12	0	1	1
600675	2018	0	0.0231541	0.723909	5.94214	0	68.445	0.057419	24.7598	3.2581	1	上海市	11.8898	0.7797	-3.91551	0	25.9286	13	1	0	1
603003	2016	0	0.00731707	0.218867	0.551974	0	26.5559	0.006488	22.4068	1.60944	0	上海市	11.7066	0.5758	-3.91794	0	15.4927	9	0	0	1
2622	2021	0	0.0863859	0.269965	-0.508796	1	8.7344	0.017418	22.3426	2.99573	0	上海市	12.0749	0.7765	-4.03788	0	30.6311	13	0	0	1
601519	2018	0	0.0231541	0.289665	0.259581	1	35.4577	0.05332	21.432	2.07944	0	上海市	11.8898	0.6745	-3.83888	0	17.3898	12	1	0	1
603611	2021	0	0.0863859	0.557314	1.39154	1	19.8686	-0.078489	22.766	1.79176	0	上海市	12.0749	0.7983	-4.11173	0.693147	23.8081	12	1	0	1
601519	2016	0	0.00731707	0.426275	1.61329	0	55.5815	-0.256986	21.2233	1.79176	0	上海市	11.7066	0.6147	-3.7399	0.693147	14.4496	12	0	0	1
600648	2015	0	0	0.67284	0.884562	0	53.0345	0.019924	24.0997	3.13549	1	上海市	11.6008	0.7282	-3.95158	0	22.1406	9	0	0	1
300941	2021	0	0.0863859	0.422795	-0.33256	1	12.0224	-0.135706	22.2704	0.693147	0	上海市	12.0749	0.7128	-3.51739	0.693147	13.6224	12	0	0	1
600612	2014	0	0	0.599942	-0.273375	0	42.0884	0.106146	23.1718	3.13549	1	上海市	11.5408	0.6756	-4.01136	0	24.0814	6	0	0	1
2669	2016	0	0.00731707	0.103832	-0.013283	0	15.5739	0.046014	21.3086	1.60944	0	上海市	11.7066	0.7083	-4.22812	0	45.9875	4	0	1	1
600163	2021	0	0.0863859	0.262242	-0.151619	0	18.6401	0.194649	22.6628	2.89037	0	上海市	12.0749	0.6895	-4.07465	0	15.5638	4	0	1	1
300613	2017	0	0.0254734	0.121461	0.02668	1	21.9857	0.097974	20.7986	0	0	上海市	11.8018	0.7245	-3.56971	0	21.0484	12	0	0	1
300061	2014	0	0	0.412654	-0.05239	1	55.995	0.054639	20.4612	1.60944	0	上海市	11.5408	0.6841	-3.71876	0	22.5976	6	0	0	1
600818	2020	0	0.027364	0.318799	-0.353462	1	38.8761	0.087376	20.6766	3.29584	0	上海市	11.9627	0.6379	-4.11241	0	14.0744	5	1	0	1
300126	2014	0	0	0.153243	-0.196703	1	26.3579	0.050236	20.9369	1.60944	0	上海市	11.5408	0.7077	-3.62776	1.38629	16.8811	5	0	0	1
600073	2018	0	0.0231541	0.50264	0.083929	0	31.8201	0.033651	23.1701	3.09104	1	上海市	11.8898	0.6932	-3.97147	0	37.3622	3	1	0	1
603095	2021	0	0.0863859	0.860546	0.270692	1	41.6473	-0.091798	22.3531	2.63906	0	上海市	12.0749	0.6796	-3.99792	0	17.6101	3	1	0	1
2628	2021	0	0.0863859	0.446052	-0.073605	0	48.5593	0.069546	26.3264	3.09104	1	上海市	12.0749	0.7739	-3.21819	2.99573	39.4616	5	0	0	1
600741	2018	0	0.0231541	0.591375	0.032274	0	58.3198	0.078134	25.6188	3.13549	1	上海市	11.8898	0.7427	-3.74837	0	21.9094	5	1	0	1
603365	2020	0	0.027364	0.215628	0.49496	1	40.4245	0.091356	21.8236	1.38629	0	上海市	11.9627	0.6966	-3.94439	0	42.2848	3	1	1	1
300551	2019	0	0.0347351	0.344911	0.824416	1	36.286	0.050068	20.6157	1.38629	0	上海市	11.9401	0.7409	-3.94331	1.79176	19.8955	5	0	0	1
300168	2018	0	0.0231541	0.532634	0.142532	1	23.247	0.028803	22.78	2.07944	0	上海市	11.8898	0.6799	-4.07126	0.693147	21.6705	12	1	0	1
600018	2014	0	0	0.361182	-0.032693	0	40.8017	0.08324	25.2695	2.19722	1	上海市	11.5408	0.765	-3.84025	0	17.1455	10	0	0	1
600754	2017	0	0.0254734	0.664467	-0.050614	0	50.3172	0.022729	24.4974	3.09104	1	上海市	11.8018	0.8221	-3.92613	0	16.4649	11	0	0	1
600284	2019	0	0.0347351	0.563096	1.07712	0	25.7751	0.028469	23.3964	2.77259	1	上海市	11.9401	0.7896	-3.954	1.38629	23.2489	8	0	0	1
600613	2019	0	0.0347351	0.251565	-0.005779	0	24.585	0.022656	21.9919	3.3322	0	上海市	11.9401	0.6423	-4.23131	0	33.3249	4	0	0	1
603895	2019	0	0.0347351	0.536675	-0.416308	1	62.3475	-0.032173	20.9525	0.693147	0	上海市	11.9401	0.7177	-3.98969	0	18.7027	5	0	0	1
603159	2017	0	0.0254734	0.281494	0.016913	0	54.285	0.081558	20.1264	0.693147	0	上海市	11.8018	0.7382	-3.73855	0	23.1798	5	0	0	1
300262	2014	0	0	0.489131	-0.325158	1	50.8051	0.06313	20.897	1.38629	0	上海市	11.5408	0.7087	-3.66271	0	17.3452	8	0	0	1
600180	2021	0	0.0863859	0.718707	5.94214	0	48.5988	0.001983	24.4006	3.2581	1	上海市	12.0749	0.8168	-3.98331	0	24.7622	13	0	0	1
600018	2015	0	0	0.318433	-0.046556	0	31.3597	0.079838	25.3135	2.30259	1	上海市	11.6008	0.7058	-3.86926	0	37.8089	10	0	0	1
2403	2021	0	0.0863859	0.225735	0.696797	0	51.1579	-0.059181	22.5132	3.3673	1	上海市	12.0749	0.7014	-4.31726	0	28.0473	12	1	0	1
600692	2017	0	0.0254734	0.630844	0.175591	0	32.5052	0.03784	21.4638	3.21888	1	上海市	11.8018	0.6535	-4.08145	0	6.9229	10	0	0	1
2977	2021	0	0.0863859	0.322959	1.85678	0	42.5854	0.084284	22.3292	2.48491	0	上海市	12.0749	0.7463	-3.71782	0	17.318	5	0	0	1
300168	2014	0	0	0.549867	1.16303	1	25.9315	0.053292	22.0408	1.38629	0	上海市	11.5408	0.7069	-3.91286	0	9.9282	12	0	0	1
600688	2014	0	0	0.459256	0.004715	1	50.5556	-0.022474	24.162	3.09104	1	上海市	11.5408	0.7098	-3.86223	1.09861	25.451	4	0	1	1
600611	2019	0	0.0347351	0.405006	1.01217	1	20.0153	0.061793	23.539	3.3322	0	上海市	11.9401	0.7343	-4.18072	0	20.0087	10	0	0	1
600619	2020	0	0.027364	0.634328	0.548639	0	23.967	0.01384	23.4278	3.3673	1	上海市	11.9627	0.7852	-4.23122	0	21.6835	5	1	0	1
603009	2019	0	0.0347351	0.484981	0.209708	0	35.8927	-0.044724	21.894	1.79176	0	上海市	11.9401	0.6878	-3.82758	0	18.6089	5	0	0	1
603813	2021	0	0.0863859	0.128061	0.161991	0	25.2807	0.049966	22.6621	1.09861	0	上海市	12.0749	0.7547	-3.71466	0	30.2166	4	1	0	1
301033	2021	0	0.0863859	0.748325	0.093898	0	32.4792	0.021753	22.3412	0	0	上海市	12.0749	0.7324	-3.55788	0	14.9073	14	1	0	1
603160	2021	0	0.0863859	0.162736	0.119217	1	41.9042	0.064762	22.2167	0	0	上海市	12.0749	0.7474	-3.67674	2.56495	26.0575	5	1	0	1
603899	2021	0	0.0863859	0.460776	0.175409	0	55.1411	0.085862	22.4854	0.693147	0	上海市	12.0749	0.7053	-3.67753	0	40.2572	5	1	0	1
600072	2017	0	0.0254734	0.628804	0.770311	1	37.3793	0.003892	23.1162	3.04452	1	上海市	11.8018	0.693	-3.93499	0	24.4543	8	0	0	1
603037	2020	0	0.027364	0.097274	0.272518	0	21.0654	0.084656	20.6858	1.38629	0	上海市	11.9627	0.7521	-3.83377	0	20.2976	5	1	0	1
603790	2020	0	0.027364	0.139352	0.004566	1	25.65	0.035775	21.0685	1.09861	0	上海市	11.9627	0.7561	-3.9234	0	47.0563	4	1	1	1
600696	2016	0	0.00731707	0.52862	-0.679516	0	8.7344	-0.256986	20.1201	3.17805	0	上海市	11.7066	0.635	-4.01732	0	15.8315	13	0	0	1
600653	2018	0	0.0231541	0.684285	0.050262	0	12.7974	0.042729	22.8454	3.3673	1	上海市	11.8898	0.744	-4.42886	0	31.2462	9	0	0	1
600210	2018	0	0.0231541	0.546549	-0.252848	0	26.0565	0.043687	23.0626	2.99573	0	上海市	11.8898	0.7486	-3.89823	0	38.3692	4	1	1	1
600833	2014	0	0	0.397796	0.026913	0	23.3923	0.034251	20.8011	3.04452	1	上海市	11.5408	0.7253	-3.93005	0	20.1034	9	0	0	1
300398	2019	0	0.0347351	0.477042	0.09961	0	33.4608	0.055437	22.2773	1.79176	0	上海市	11.9401	0.7541	-3.83746	0	45.1256	4	0	1	1
300469	2016	0	0.00731707	0.465062	0.898664	1	31.1016	0.036052	20.572	0.693147	0	上海市	11.7066	0.7129	-3.77658	1.09861	18.6852	12	0	0	1
600642	2018	0	0.0231541	0.425433	0.018118	0	49.7919	0.039681	24.812	3.2581	1	上海市	11.8898	0.7275	-3.90474	0	32.9797	7	1	0	1
603728	2018	0	0.0231541	0.250337	-0.041094	0	56.625	0.067656	21.6254	0.693147	0	上海市	11.8898	0.6853	-3.93313	0.693147	23.6234	5	1	0	1
2269	2020	0	0.027364	0.777248	0.038518	1	50.6462	-0.16219	22.3907	2.56495	0	上海市	11.9627	0.6548	-3.95796	0	29.5758	3	1	0	1
601611	2020	0	0.027364	0.822966	-0.036128	0	61.1825	0.012021	25.7053	1.60944	1	上海市	11.9627	0.8379	-3.21072	0	35.6294	8	1	0	1
600650	2017	0	0.0254734	0.196733	-0.034008	0	38.5393	0.067425	22.2369	3.21888	1	上海市	11.8018	0.6692	-4.11701	0	3.002	10	0	0	1
600662	2019	0	0.0347351	0.49386	0.064659	0	45.0029	0.013914	22.6726	3.29584	1	上海市	11.9401	0.7203	-4.23441	0	24.6814	10	0	0	1
2184	2018	0	0.0231541	0.492891	0.193626	0	21.6564	-0.0764	21.476	2.48491	0	上海市	11.8898	0.7522	-3.84241	0	31.5782	5	1	0	1
603185	2021	0	0.0863859	0.52156	0.587653	0	8.7344	0.043666	22.4822	2.48491	0	上海市	12.0749	0.7601	-3.95756	0.693147	20.307	5	1	0	1
600628	2020	0	0.027364	0.286714	0.163352	0	20.7265	0.01169	22.53	3.3322	1	上海市	11.9627	0.7282	-4.43706	0	30.5789	9	1	0	1
2328	2017	0	0.0254734	0.288266	-0.052914	0	36.3758	0.042925	22.1085	2.19722	0	上海市	11.8018	0.7993	-3.95467	0	14.1055	5	0	0	1
600281	2021	0	0.0863859	0.445922	0.081757	0	25.2007	0.068411	22.4916	2.07944	0	上海市	12.0749	0.7888	-3.91747	0	21.6223	4	0	1	1
600629	2014	0	0	0.303847	0.834464	0	71.9277	0.004613	21.1658	3.09104	1	上海市	11.5408	0.6002	-3.97401	0	19.9453	5	0	1	1
300417	2022	0	0.0838795	0.244051	-0.026185	0	55.0022	0.053056	21.1674	0	0	上海市	12.1037	0.7486	-3.97418	0	65.7891	9	1	0	1
300968	2021	0	0.0863859	0.139134	1.71419	0	8.7344	0.020882	21.2955	2.3979	0	上海市	12.0749	0.7036	-3.90689	0	20.2608	12	1	0	1
600838	2016	0	0.00731707	0.154118	1.3778	0	19.592	0.124412	21.1088	3.13549	1	上海市	11.7066	0.7399	-4.00789	0	12.2874	9	0	0	1
600651	2018	0	0.0231541	0.886016	0.151161	0	22.0528	-0.256986	23.2154	3.3673	1	上海市	11.8898	0.6258	-4.43337	0	26.1081	5	1	0	1
603718	2016	0	0.00731707	0.320662	-0.006182	0	50.8996	0.047331	21.1152	0.693147	0	上海市	11.7066	0.6964	-4.35794	0	49.7844	4	0	0	1
600097	2014	0	0	0.320164	-0.321943	0	43.0153	0.078566	21.0243	2.89037	1	上海市	11.5408	0.7168	-3.75831	0	12.754	1	0	0	1
603121	2019	0	0.0347351	0.212806	0.14246	1	43.4444	0.069349	21.0646	0	0	上海市	11.9401	0.753	-3.60296	0	13.6441	5	0	0	1
600559	2021	0	0.0863859	0.386367	0.82503	0	28.3922	0.014059	20.7715	1.79176	0	上海市	12.0749	0.7444	-4.04597	0	52.324	5	0	0	1
600508	2015	0	0	0.381146	-0.039271	0	62.4298	-0.002175	23.3385	2.70805	1	上海市	11.6008	0.6361	-3.75889	0.693147	45.009	2	0	1	1
300236	2017	0	0.0254734	0.138641	-0.176216	0	19.8462	0.047375	21.1379	1.94591	0	上海市	11.8018	0.6353	-3.61105	0	45.3719	4	0	1	1
600021	2020	0	0.027364	0.731074	-0.023469	0	46.3426	0.014822	25.5827	2.89037	1	上海市	11.9627	0.8102	-3.59836	0.693147	25.2367	7	1	1	1
600094	2017	0	0.0254734	0.777714	1.92413	0	16.172	0.026075	24.7658	3.04452	0	上海市	11.8018	0.7838	-3.75427	0	31.4047	13	0	0	1
600835	2018	0	0.0231541	0.609952	-0.049536	1	48.0155	0.063447	24.2396	3.21888	1	上海市	11.8898	0.7587	-4.0101	3.80666	23.5688	5	1	0	1
600320	2017	0	0.0254734	0.750761	0.449512	0	17.4012	0.004879	24.9357	2.89037	1	上海市	11.8018	0.7834	-3.87826	2.63906	22.4799	5	0	0	1
600661	2016	0	0.00731707	0.553137	0.022643	0	23.8428	0.081093	21.5343	3.17805	1	上海市	11.7066	0.7776	-4.08682	0	17.9107	18	0	0	1
600822	2015	0	0	0.886016	-0.459785	0	48.1026	-0.256986	22.4073	3.09104	1	上海市	11.6008	0.6098	-4.03794	0	18.9801	9	0	0	1
600834	2017	0	0.0254734	0.431444	-0.026693	0	58.432	0.020048	21.67	3.17805	1	上海市	11.8018	0.7329	-4.13596	1.60944	11.9279	10	0	0	1
603181	2022	0	0.0838795	0.69145	0.461474	0	26.2416	0.030668	25.5782	3.3673	0	上海市	12.1037	0.7877	-3.91958	0	50.9323	9	1	1	1
601200	2017	0	0.0254734	0.490553	0.456668	0	46.463	0.048942	23.2397	0	1	上海市	11.8018	0.662	-3.64657	0	19.6761	16	0	0	1
2195	2019	0	0.0347351	0.105317	-0.360529	1	11.4116	0.067628	23.1555	2.56495	0	上海市	11.9401	0.7384	-4.33245	0	23.2211	12	0	0	1
2246	2021	0	0.0863859	0.605738	0.197829	1	22.7555	0.044022	22.8201	1.09861	0	上海市	12.0749	0.6986	-3.58983	1.60944	44.1088	5	0	1	1
600626	2017	0	0.0254734	0.683624	0.910049	0	31.0728	0.020624	23.1054	3.21888	1	上海市	11.8018	0.7763	-4.37566	0	13.3504	9	0	0	1
600257	2022	0	0.0838795	0.212963	0.141692	0	12.9221	-0.005242	21.2807	1.79176	0	上海市	12.1037	0.779	-4.0655	0	33.0281	12	0	0	1
300661	2022	0	0.0838795	0.259171	0.439818	1	14.7676	0.044032	21.2584	1.79176	0	上海市	12.1037	0.7823	-3.86336	0.693147	15.6105	5	0	0	1
300642	2018	0	0.0231541	0.071346	0.257144	1	20.0307	0.128479	20.8211	0.693147	0	上海市	11.8898	0.7548	-3.65276	0	28.4061	4	1	0	1
600826	2020	0	0.027364	0.172915	0.423272	0	41.1738	0.031706	22.2408	3.29584	1	上海市	11.9627	0.7354	-4.23706	0	12.8879	9	1	0	1
2527	2020	0	0.027364	0.459637	0.028411	0	17.8836	0.015311	22.5257	2.3979	0	上海市	11.9627	0.797	-4.15711	1.79176	24.7824	5	1	0	1
600019	2014	0	0	0.456797	-0.04721	0	73.8197	0.026637	26.1555	2.70805	1	上海市	11.5408	0.8367	-3.11682	3.63759	24.1165	5	0	1	1
600081	2020	0	0.027364	0.705072	0.197649	0	65	0.031574	22.7122	3.17805	1	上海市	11.9627	0.6862	-4.07336	1.09861	25.3331	5	1	0	1
603633	2017	0	0.0254734	0.358456	-0.031754	1	21.3189	0.045042	20.8148	0.693147	0	上海市	11.8018	0.7218	-3.61191	0	19.1427	5	0	0	1
603330	2018	0	0.0231541	0.346148	0.086429	1	36.1013	0.039069	20.701	0.693147	0	上海市	11.8898	0.7333	-3.67597	0	33.5285	4	1	1	1
600838	2018	0	0.0231541	0.077367	0.373377	0	19.592	0.075188	20.9943	3.21888	1	上海市	11.8898	0.7739	-4.07476	0	18.2403	9	1	0	1
600171	2020	0	0.027364	0.142173	-0.052029	0	25.3081	0.139647	22.079	3.13549	1	上海市	11.9627	0.7972	-4.03393	1.60944	20.1373	5	1	0	1
600851	2016	0	0.00731707	0.200622	-0.034436	0	8.7344	0.008116	22.4148	3.13549	0	上海市	11.7066	0.7035	-4.07792	0	19.2966	3	0	1	1
688349	2022	0	0.0838795	0.218402	0.195772	0	73.8197	0.038592	22.1491	0.693147	0	上海市	12.1037	0.7235	-3.63556	0	29.9452	3	0	0	1
300508	2016	0	0.00731707	0.057657	0.167945	0	34.3843	0.095698	19.9899	0	0	上海市	11.7066	0.6933	-3.26388	0.693147	14.5557	12	0	0	1
600836	2017	0	0.0254734	0.729298	-0.198847	0	27.0029	0.008314	21.9695	3.17805	0	上海市	11.8018	0.6667	-4.07052	0	30.3793	4	0	0	1
300262	2016	0	0.00731707	0.433732	-0.679516	0	41.6745	0.038888	21.9941	1.79176	0	上海市	11.7066	0.8115	-3.83138	1.60944	24.4837	8	0	0	1
601828	2020	0	0.027364	0.611565	0.344476	1	55.1614	0.015691	25.6026	1.09861	0	上海市	11.9627	0.7319	-3.23285	0	52.2777	14	1	0	1
1313	2022	0	0.0838795	0.685324	0.480258	0	30.9612	0.0286	23.4656	3.3673	1	上海市	12.1037	0.7463	-4.30777	0	54.437	15	1	0	1
603515	2021	0	0.0863859	0.441318	0.277745	0	58.3568	0.082241	21.5936	1.09861	0	上海市	12.0749	0.7778	-3.53101	2.07944	26.3533	5	1	0	1
603829	2022	0	0.0838795	0.080925	0.017031	1	35.3925	0.01958	21.3498	1.94591	0	上海市	12.1037	0.7568	-3.63185	0	22.8045	12	1	0	1
544	2022	0	0.0838795	0.344268	2.00264	0	23.6491	0.021678	20.8754	0.693147	0	上海市	12.1037	0.7344	-3.57993	2.3979	30.7365	15	0	0	1
600284	2016	0	0.00731707	0.504486	3.33954	0	25.3896	0.036425	23.1289	2.56495	1	上海市	11.7066	0.7556	-3.85418	0.693147	21.8246	8	0	0	1
601519	2015	0	0	0.108855	0.751182	1	55.5815	-0.15394	21.7863	1.60944	0	上海市	11.6008	0.7393	-3.74253	0	18.3398	12	0	0	1
2633	2021	0	0.0863859	0.241019	0.604954	1	40.4245	0.111064	21.9687	1.60944	0	上海市	12.0749	0.6861	-3.9905	0	15.556	3	1	0	1
600748	2020	0	0.027364	0.699013	0.538262	0	48.5988	0.011832	24.4549	3.21888	1	上海市	11.9627	0.816	-3.93377	0	40.9517	13	1	0	1
603886	2017	0	0.0254734	0.381049	-0.492002	1	49.4963	0.103262	21.4014	0.693147	0	上海市	11.8018	0.7188	-3.71634	0	48.4998	3	0	0	1
603855	2019	0	0.0347351	0.464179	0.650461	1	35.8444	0.067649	21.7745	1.09861	0	上海市	11.9401	0.7469	-3.50192	1.79176	25.0849	5	0	0	1
863	2020	0	0.027364	0.516123	-0.475273	0	22.8116	0.021589	22.9914	3.17805	0	上海市	11.9627	0.7247	-4.06216	0	24.414	13	1	0	1
300180	2018	0	0.0231541	0.31881	0.074193	0	9.3103	0.039991	22.7434	2.07944	0	上海市	11.8898	0.8059	-3.79244	0	39.4396	4	1	1	1
603786	2019	0	0.0347351	0.146224	0.205446	1	59.8473	0.136733	22.0929	0	0	上海市	11.9401	0.7694	-3.79428	0.693147	14.2398	5	0	0	1
600196	2018	0	0.0231541	0.523854	0.078382	0	36.5686	0.042804	24.9796	3.04452	0	上海市	11.8898	0.792	-3.82855	0	19.9108	4	1	0	1
2401	2020	0	0.027364	0.675942	0.204837	0	48.8981	0.054697	21.9833	2.3979	1	上海市	11.9627	0.7999	-3.91101	2.07944	15.4779	12	1	0	1
688035	2022	0	0.0838795	0.41354	0.22972	1	10.135	0.010172	22.7626	2.07944	0	上海市	12.1037	0.7295	-3.91184	0	23.2013	2	0	0	1
601611	2019	0	0.0347351	0.840543	0.196992	0	61.7758	0.011424	25.5472	1.38629	1	上海市	11.9401	0.8167	-3.18728	0	37.1792	8	0	0	1
601968	2020	0	0.027364	0.437398	0.030065	1	56.4442	0.032499	22.5885	1.79176	1	上海市	11.9627	0.759	-3.79618	0	16.6987	5	1	0	1
300945	2022	0	0.0838795	0.18696	0.05622	1	44.0235	0.101545	20.6112	1.09861	0	上海市	12.1037	0.7061	-3.58263	0	16.6571	6	1	0	1
688098	2019	0	0.0347351	0.114899	-0.679516	0	21.9827	0.053852	21.0932	0	0	上海市	11.9401	0.7326	-3.80617	0.693147	33.1535	4	0	0	1
603825	2022	0	0.0838795	0.261795	0.348491	0	39.0404	-0.093097	21.8906	3.3673	1	上海市	12.1037	0.7335	-4.30744	0	31.2085	9	0	0	1
600843	2020	0	0.027364	0.432499	-0.041173	1	10.9371	0.023372	22.2659	3.29584	1	上海市	11.9627	0.6921	-4.23735	0	15.701	5	1	0	1
600629	2020	0	0.027364	0.715924	0.185849	0	54.4944	0.020448	23.1758	3.3322	1	上海市	11.9627	0.7416	-4.25109	0.693147	17.2126	15	1	0	1
600605	2014	0	0	0.476742	-0.061779	0	32.8305	0.00858	20.648	3.13549	0	上海市	11.5408	0.7722	-3.94818	0	21.8577	9	0	0	1
301125	2022	0	0.0838795	0.26076	-0.028482	0	14.3697	0.010125	22.4497	2.48491	0	上海市	12.1037	0.7434	-3.87778	0	15.1523	4	1	0	1
600655	2020	0	0.027364	0.643058	0.662109	1	26.3526	0.035843	25.444	3.3673	0	上海市	11.9627	0.8068	-3.87567	0	15.7466	9	1	0	1
600601	2014	0	0	0.614853	1.47302	0	11.6458	0.03457	22.9399	3.21888	1	上海市	11.5408	0.6719	-4.28816	0	14.313	5	0	0	1
600826	2018	0	0.0231541	0.259036	0.199767	0	52.2213	0.060569	22.1074	3.21888	1	上海市	11.8898	0.7627	-4.15464	0	10.8906	9	1	0	1
2825	2017	0	0.0254734	0.242221	0.058317	0	33.295	0.048393	20.4367	0.693147	0	上海市	11.8018	0.6812	-3.47469	0	18.7349	4	0	1	1
600624	2019	0	0.0347351	0.459552	-0.08326	1	18.7434	0.00472	21.5251	3.29584	1	上海市	11.9401	0.6651	-4.28615	0	41.2494	21	0	0	1
603030	2017	0	0.0254734	0.678441	0.272082	0	30.7674	0.032191	22.3924	1.09861	0	上海市	11.8018	0.6604	-3.91796	1.09861	23.2315	8	0	0	1
600072	2020	0	0.027364	0.530253	0.704587	1	37.3793	0.01543	22.9263	3.17805	1	上海市	11.9627	0.6836	-4.06537	0	36.4174	8	1	0	1
600741	2015	0	0	0.572164	0.320332	0	60.0979	0.088151	25.0876	2.99573	1	上海市	11.6008	0.7656	-3.76394	0	18.8267	5	0	0	1
601616	2020	0	0.027364	0.162186	-0.340864	1	22.8174	0.031548	21.9119	2.30259	0	上海市	11.9627	0.8263	-3.66832	1.09861	22.7091	5	1	0	1
601595	2020	0	0.027364	0.287045	1.30234	0	69.2165	-0.166469	21.7665	1.60944	1	上海市	11.9627	0.7858	-4.1815	0	15.9133	20	1	0	1
600557	2021	0	0.0863859	0.135692	0.012394	1	30.5331	0.064127	22.0704	1.94591	0	上海市	12.0749	0.742	-4.1937	0	41.1763	3	1	0	1
300508	2020	0	0.027364	0.129613	0.006056	0	34.0119	0.045254	20.2811	1.60944	0	上海市	11.9627	0.7117	-3.48758	1.09861	19.3332	12	1	0	1
2269	2017	0	0.0254734	0.571115	0.312744	1	50.6462	-0.046073	22.6127	2.30259	0	上海市	11.8018	0.7106	-3.83574	0	31.0623	3	0	0	1
300511	2020	0	0.027364	0.556849	0.125144	0	30.1078	0.049304	22.2416	1.60944	0	上海市	11.9627	0.6343	-4.07707	0.693147	19.7844	1	1	0	1
600636	2016	0	0.00731707	0.263112	0.681067	1	31.6	-0.055367	22.1485	3.17805	1	上海市	11.7066	0.6691	-4.11555	0	24.7194	4	0	1	1
28	2021	0	0.0863859	0.618779	0.265824	0	24.295	-0.08029	22.1912	1.79176	0	上海市	12.0749	0.6986	-4.11634	0	20.2987	1	1	0	1
600630	2016	0	0.00731707	0.336722	0.660198	1	30.083	0.008136	21.6709	3.17805	1	上海市	11.7066	0.6978	-4.09602	0	25.3066	3	0	1	1
300074	2015	0	0	0.153803	0.791288	0	14.46	0.025318	20.942	1.79176	0	上海市	11.6008	0.7165	-3.54839	0.693147	20.4288	12	0	0	1
600655	2018	0	0.0231541	0.622609	0.400056	0	26.3692	0.040142	25.1689	3.29584	0	上海市	11.8898	0.7341	-3.86477	0	12.0434	9	1	0	1
2527	2014	0	0	0.175205	0.224248	1	18.5506	0.082125	21.6294	1.60944	0	上海市	11.5408	0.799	-3.89339	1.09861	20.7299	5	0	0	1
300253	2017	0	0.0254734	0.283737	0.912386	0	13.3835	0.061885	22.0349	1.94591	0	上海市	11.8018	0.795	-3.67268	0.693147	18.8142	12	0	0	1
603918	2017	0	0.0254734	0.466127	1.46206	0	29.6946	0.03613	20.6868	1.09861	0	上海市	11.8018	0.6767	-3.95392	0	28.1729	12	0	0	1
300168	2020	0	0.027364	0.787028	0.626601	0	13.177	-0.184254	22.6661	2.30259	1	上海市	11.9627	0.6151	-4.15457	1.60944	29.5782	12	1	0	1
603987	2018	0	0.0231541	0.25115	-0.016913	0	40.9107	0.082996	21.5	1.09861	0	上海市	11.8898	0.7745	-3.92426	0	21.6935	5	1	0	1
2328	2020	0	0.027364	0.350006	0.53667	0	34.4225	0.042089	22.2787	2.48491	0	上海市	11.9627	0.7219	-4.07747	0	20.1703	5	1	0	1
2278	2016	0	0.00731707	0.304325	0.171791	0	13.074	-0.06334	21.2083	2.07944	0	上海市	11.7066	0.5723	-4.01839	1.60944	13.9133	5	0	0	1
600848	2020	0	0.027364	0.577381	-0.015034	0	35.6549	0.039005	24.4564	3.29584	1	上海市	11.9627	0.8446	-4.05351	0	24.0706	13	1	0	1
600846	2016	0	0.00731707	0.686747	0.002466	0	23.3772	0.033714	22.9103	3.13549	1	上海市	11.7066	0.6829	-4.06611	0	11.3931	8	0	0	1
603887	2016	0	0.00731707	0.333541	0.224319	1	32.8712	0.054013	20.7477	0	0	上海市	11.7066	0.6959	-3.80264	0	7.3701	8	0	0	1
600272	2019	0	0.0347351	0.500156	0.156703	0	26.5061	0.020829	20.7631	2.94444	1	上海市	11.9401	0.7417	-4.0848	0	17.3018	9	0	0	1
600616	2022	0	0.0838795	0.584425	0.050756	0	42.8838	0.03197	21.1432	3.3673	0	上海市	12.1037	0.675	-4.41162	0	68.495	3	1	0	1
300437	2022	0	0.0838795	0.812983	0.901676	0	17.9242	0.00265	23.9229	3.3673	1	上海市	12.1037	0.7089	-4.25629	0	56.132	13	0	1	1
600097	2020	0	0.027364	0.319935	-0.084518	0	42.2566	0.051903	21.7584	3.17805	1	上海市	11.9627	0.6754	-4.06106	0	20.9479	1	1	0	1
601996	2021	0	0.0863859	0.634501	-0.144586	0	20.0159	0.049781	23.2096	1.94591	1	上海市	12.0749	0.7538	-4.00874	0	40.0686	9	0	0	1
603067	2021	0	0.0863859	0.481471	0.184325	1	36.6029	0.053459	25.259	3.17805	0	上海市	12.0749	0.7966	-3.88285	0	52.3351	4	0	1	1
2324	2015	0	0	0.369612	0.319936	1	51.4267	0.089232	21.7942	1.94591	0	上海市	11.6008	0.7403	-3.78294	0	40.1773	4	0	1	1
2691	2021	0	0.0863859	0.100424	-0.061289	0	33.3683	0.17828	22.1713	0	0	上海市	12.0749	0.7534	-3.79599	0	21.0177	4	0	0	1
603006	2017	0	0.0254734	0.33735	0.468893	0	59.4235	0.06874	21.2246	1.38629	0	上海市	11.8018	0.6636	-3.66003	0	16.6	5	0	0	1
600150	2020	0	0.027364	0.653623	0.247646	0	44.4687	0.001678	25.7505	3.13549	1	上海市	11.9627	0.7516	-3.551	1.38629	33.2193	5	1	0	1
688335	2020	0	0.027364	0.125983	0.219079	0	16.537	0.054105	20.933	0	0	上海市	11.9627	0.839	-3.42727	0	21.0758	5	1	0	1
419	2021	0	0.0863859	0.28786	0.060414	0	15.04	-0.091411	20.9863	2.3979	0	上海市	12.0749	0.791	-4.19381	0	13.6394	4	0	0	1
600320	2015	0	0	0.732524	0.211647	0	28.8281	0.00329	24.8012	2.77259	1	上海市	11.6008	0.7564	-3.82699	1.60944	18.487	5	0	0	1
300551	2017	0	0.0254734	0.236375	0.968219	1	38.9245	0.02171	20.3476	0.693147	0	上海市	11.8018	0.7506	-3.81943	0	20.9481	5	0	0	1
600655	2017	0	0.0254734	0.527574	-0.18574	0	17.2366	0.027274	23.9061	3.2581	0	上海市	11.8018	0.7729	-4.0585	0	14.7524	9	0	0	1
513	2021	0	0.0863859	0.627475	0.618535	0	32.5052	0.017183	21.6908	3.3673	1	上海市	12.0749	0.7718	-4.25722	0	69.5967	13	1	0	1
600653	2015	0	0	0.750233	0.861343	0	11.2965	0.006385	22.8814	3.2581	1	上海市	11.6008	0.764	-4.30738	0	16.2971	9	0	0	1
603856	2021	0	0.0863859	0.466948	-0.040199	1	35.625	0.045915	21.6651	1.38629	0	上海市	12.0749	0.833	-3.69566	0	37.7743	4	0	1	1
1226	2022	0	0.0838795	0.188674	0.261961	0	41.0212	0.077055	20.511	0.693147	0	上海市	12.1037	0.7742	-3.52691	0	15.139	20	0	0	1
2714	2021	0	0.0863859	0.854234	-0.011556	0	30.1949	0.011443	26.3264	3.17805	1	上海市	12.0749	0.7745	-3.31704	2.56495	38.8609	8	0	0	1
300627	2020	0	0.027364	0.432849	0.568861	0	23.9971	0.103033	21.3777	1.38629	0	上海市	11.9627	0.7579	-3.7943	0	16.5391	5	1	0	1
600637	2016	0	0.00731707	0.219712	0.294848	0	45.1352	0.086864	24.3287	3.17805	1	上海市	11.7066	0.6948	-3.95556	0	24.3788	12	0	0	1
600584	2021	0	0.0863859	0.057657	-0.10508	1	18.729	0.143798	21.4287	0	0	上海市	12.0749	0.7222	-3.31861	1.79176	38.1098	5	1	0	1
2176	2022	0	0.0838795	0.477799	-0.008971	0	33.2223	0.064457	22.2806	3.3673	1	上海市	12.1037	0.7419	-4.55826	0	29.8568	5	0	0	1
600292	2022	0	0.0838795	0.317083	0.304996	0	27.137	0.019629	20.7676	1.09861	0	上海市	12.1037	0.7713	-3.72543	1.38629	32.2201	6	0	0	1
603365	2019	0	0.0347351	0.192318	0.325874	1	40.4245	0.111531	21.7632	1.09861	0	上海市	11.9401	0.6957	-3.90132	0	37.7367	3	0	1	1
2448	2022	0	0.0838795	0.240041	-0.22047	0	35.1752	-0.20741	22.2535	0	0	上海市	12.1037	0.7319	-3.35721	0	27.7355	4	0	0	1
2859	2022	0	0.0838795	0.224522	-0.137991	1	25.65	0.024234	21.2067	1.60944	0	上海市	12.1037	0.7159	-4.01823	0	17.8097	4	1	0	1
603338	2021	0	0.0863859	0.123241	0.240373	0	60.7927	0.064674	20.4755	0	0	上海市	12.0749	0.7406	-3.80112	0	26.2762	5	1	0	1
605055	2022	0	0.0838795	0.290229	-0.245464	1	28.2669	0.184619	21.4007	1.94591	0	上海市	12.1037	0.7199	-3.79628	0.693147	62.5823	4	1	1	1
600763	2021	0	0.0863859	0.637602	0.053404	0	26.1211	0.013771	23.7723	3.3673	1	上海市	12.0749	0.7449	-4.23523	0	27.5649	5	1	0	1
300662	2022	0	0.0838795	0.649534	0.00877	0	58.3198	0.049517	25.8158	3.29584	1	上海市	12.1037	0.7376	-3.85192	0	12.929	5	0	0	1
600841	2018	0	0.0231541	0.469967	-0.189855	0	48.0509	0.018522	22.6723	3.21888	1	上海市	11.8898	0.7227	-4.15442	0	25.3123	5	1	0	1
603681	2020	0	0.027364	0.541438	0.025534	1	46.8174	0.051692	21.9456	0.693147	0	上海市	11.9627	0.7208	-3.86965	0	31.3798	4	1	1	1
600272	2022	0	0.0838795	0.080681	0.775453	0	25	0.033591	21.166	3.3673	1	上海市	12.1037	0.7559	-4.25403	0	22.7374	9	1	0	1
2363	2022	0	0.0838795	0.59392	0.167854	0	18.0715	-0.010773	23.8838	3.3673	0	上海市	12.1037	0.8078	-4.3014	0	23.6043	7	0	0	1
300124	2021	0	0.0863859	0.308015	0.045965	1	18.2486	0.120163	21.0706	2.30259	0	上海市	12.0749	0.7898	-3.80364	3.04452	27.2575	6	1	0	1
2669	2015	0	0	0.203583	-0.029856	0	17.9721	0.124362	20.6234	1.38629	0	上海市	11.6008	0.7198	-4.10448	0	46.7527	4	0	1	1
2278	2014	0	0	0.344916	0.082155	0	17.1297	0.030304	21.3633	1.79176	0	上海市	11.5408	0.6825	-3.95305	1.60944	18.0541	5	0	0	1
688456	2021	0	0.0863859	0.259851	0.264594	0	15.6615	0.158704	21.3075	1.09861	0	上海市	12.0749	0.7556	-3.78801	0	24.2568	15	0	0	1
600692	2018	0	0.0231541	0.572143	0.356698	0	32.5052	0.026808	21.381	3.2581	1	上海市	11.8898	0.6704	-4.11459	0	16.9222	10	1	0	1
600848	2015	0	0	0.496452	5.94214	0	45.0721	0.034727	22.6663	3.09104	1	上海市	11.6008	0.7253	-4.03456	0	20.266	6	0	0	1
61	2021	0	0.0863859	0.784656	0.268288	0	13.177	0.006068	22.6896	2.3979	1	上海市	12.0749	0.6512	-4.19398	0	34.5395	12	1	0	1
603039	2018	0	0.0231541	0.534889	0.720199	1	33.088	0.067294	21.198	0.693147	0	上海市	11.8898	0.6891	-3.77735	0	19.8252	12	1	0	1
600636	2015	0	0	0.273408	-0.041233	0	31.6	-0.06729	22.2428	3.13549	1	上海市	11.6008	0.6177	-4.07709	0	36.3337	4	0	1	1
688639	2021	0	0.0863859	0.777316	-0.225052	1	13.3543	-0.076403	20.7009	1.94591	0	上海市	12.0749	0.62	-3.99596	1.60944	23.308	12	0	1	1
2636	2020	0	0.027364	0.452533	0.261779	1	39.825	0.034474	22.3959	2.30259	0	上海市	11.9627	0.7389	-3.95795	0	23.4416	5	1	0	1
600653	2016	0	0.00731707	0.71618	0.243778	0	12.7974	0.007774	22.9903	3.29584	1	上海市	11.7066	0.7605	-4.34222	0	29.4384	9	0	0	1
790	2022	0	0.0811487	0.731774	0.263922	1	32.7751	0.021171	24.0227	2.94444	1	上海市	12.1037	0.7494	-4.00267	0.693147	43.0274	8	0	0	1
300710	2022	0	0.0838795	0.412703	-0.054312	0	29.3816	0.044883	22.6541	1.09861	0	上海市	12.1037	0.747	-3.87485	0	16.7844	10	1	0	1
600629	2017	0	0.0254734	0.641875	0.336539	0	56.0969	0.039737	22.7252	3.21888	1	上海市	11.8018	0.7475	-4.15299	0	16.7411	15	0	0	1
301121	2022	0	0.0838795	0.782328	0.042028	0	32.4792	0.005179	22.5426	0.693147	0	上海市	12.1037	0.7005	-3.59689	0	26.2396	14	0	0	1
600356	2022	0	0.0838795	0.667881	0.836839	0	23.3772	0.034245	23.1063	3.3673	1	上海市	12.1037	0.7392	-4.29561	0	37.6258	8	0	1	1
600663	2016	0	0.00731707	0.745864	1.10835	0	56.4178	0.040953	25.1031	3.17805	1	上海市	11.7066	0.824	-3.80033	0	32.3955	13	0	0	1
600009	2015	0	0	0.192739	-0.037272	0	53.2538	0.104691	23.9674	2.89037	1	上海市	11.6008	0.7477	-3.73033	0	15.3261	10	0	0	1
600647	2014	0	0	0.481707	0.179892	0	40.6821	-0.030517	20.0915	3.09104	1	上海市	11.5408	0.7214	-3.85172	0	18.2993	13	0	0	1
603214	2018	0	0.0231541	0.330484	0.221002	1	23.0578	0.094203	21.0511	0	0	上海市	11.8898	0.7818	-3.60141	0	16.894	9	1	0	1
300093	2021	0	0.0863859	0.355507	0.683587	0	26.4413	0.072754	21.4126	0.693147	0	上海市	12.0749	0.7167	-4.19728	0	25.6224	12	0	1	1
600284	2015	0	0	0.491057	1.0121	0	21.1456	0.035936	23.3159	2.48491	1	上海市	11.6008	0.776	-3.80072	0.693147	18.4411	8	0	0	1
600606	2017	0	0.0254734	0.886016	1.01763	1	29.1296	0.015995	26.3264	3.2581	1	上海市	11.8018	0.749	-3.21388	0	17.0278	13	0	0	1
600612	2021	0	0.0863859	0.583958	0.258697	0	18.0714	0.01629	23.9044	3.3673	0	上海市	12.0749	0.6979	-4.25872	0	45.2819	7	1	0	1
688099	2019	0	0.0347351	0.156768	0.128079	1	35.5642	0.047256	21.9243	0	0	上海市	11.9401	0.7122	-3.78882	1.94591	9.8604	12	0	0	1
300508	2019	0	0.0347351	0.116144	0.086746	0	34.3843	0.108615	20.2231	1.38629	0	上海市	11.9401	0.7237	-3.43693	0	21.0714	12	0	0	1
603718	2019	0	0.0347351	0.416578	-0.208045	0	48.3713	-0.015523	21.2547	1.60944	0	上海市	11.9401	0.6456	-4.47017	0	45.5744	4	0	0	1
603608	2022	0	0.0838795	0.298456	0.105866	0	20.0958	-0.019853	21.7904	2.48491	0	上海市	12.1037	0.7164	-3.86274	0	52.8612	4	1	1	1
600824	2018	0	0.0231541	0.216272	-0.074944	0	39.0404	0.038036	21.7778	3.21888	1	上海市	11.8898	0.726	-4.14209	0	17.8203	9	1	0	1
600822	2019	0	0.0347351	0.541024	0.116675	0	48.1026	0.047256	21.1936	3.2581	1	上海市	11.9401	0.7264	-4.13689	0.693147	28.5726	9	0	0	1
2486	2014	0	0	0.367307	-0.10833	1	22.5568	0.014171	21.23	1.60944	0	上海市	11.5408	0.7147	-3.62056	0	30.4807	3	0	0	1
300168	2019	0	0.0347351	0.617534	-0.095705	0	17.5978	-0.184186	22.7533	2.19722	1	上海市	11.9401	0.7486	-4.11214	0	41.9053	12	0	0	1
2158	2015	0	0	0.192609	-0.089674	1	32.9683	0.068763	21.547	2.19722	0	上海市	11.6008	0.7933	-3.80774	1.09861	24.2751	5	0	0	1
603987	2020	0	0.027364	0.303185	-0.052317	0	39.7431	0.076644	22.172	1.60944	0	上海市	11.9627	0.7693	-4.036	0	21.6179	5	1	0	1
300008	2017	0	0.0254734	0.402612	1.07622	1	18.8327	0.031031	22.2139	2.19722	0	上海市	11.8018	0.6985	-3.7967	1.09861	29.3175	15	0	0	1
600094	2022	0	0.0838795	0.697438	2.02614	0	46.4631	0.010983	24.9906	3.3673	1	上海市	12.1037	0.6931	-4.06609	0	44.5248	13	1	0	1
2486	2020	0	0.027364	0.244151	0.01581	0	17.8463	0.014646	20.9486	2.3979	0	上海市	11.9627	0.6917	-3.8292	0	40.4145	3	1	0	1
603501	2018	0	0.0231541	0.642515	-0.302074	0	61.3046	0.025149	22.2493	0.693147	0	上海市	11.8898	0.6891	-3.59716	0	15.8172	5	1	0	1
600026	2018	0	0.0231541	0.538412	0.257623	0	38.1179	0.005107	24.873	2.83321	1	上海市	11.8898	0.7558	-3.85185	0	28.1807	10	1	0	1
600624	2018	0	0.0231541	0.557346	-0.016943	1	18.7434	0.015708	21.7364	3.2581	1	上海市	11.8898	0.6883	-4.25986	0	35.3151	21	1	0	1
600636	2019	0	0.0347351	0.117427	0.171892	0	24.6604	0.035687	21.985	3.29584	1	上海市	11.9401	0.6911	-4.23107	0	14.9682	4	0	1	1
600021	2018	0	0.0231541	0.733202	0.066905	0	45.4889	0.03459	25.315	2.77259	1	上海市	11.8898	0.7811	-3.58887	2.07944	35.8689	7	1	1	1
600841	2019	0	0.0347351	0.490367	0.300087	0	48.0509	0.015548	22.7317	3.2581	1	上海市	11.9401	0.7363	-4.1928	0	23.1995	5	0	0	1
2058	2020	0	0.027364	0.171879	0.293626	0	24.4135	-0.003017	19.9899	2.70805	0	上海市	11.9627	0.6577	-3.84171	0	49.7012	6	1	0	1
863	2018	0	0.0231541	0.572612	-0.477231	1	20.6438	-0.038233	23.2914	3.09104	0	上海市	11.8898	0.7353	-3.96265	0.693147	18.6205	13	1	0	1
600620	2017	0	0.0254734	0.189452	-0.22686	0	25.081	0.020407	21.8103	3.2581	0	上海市	11.8018	0.7441	-4.14374	0	22.158	21	0	0	1
2978	2021	0	0.0863859	0.286453	-0.001991	0	22.7743	0.028841	21.9716	3.3673	1	上海市	12.0749	0.6926	-4.2706	0	34.1219	5	0	1	1
600508	2019	0	0.0347351	0.403517	0.08627	0	62.4298	0.02934	23.536	2.94444	1	上海市	11.9401	0.8047	-3.90102	0	26.2583	2	0	1	1
688662	2021	0	0.0863859	0.415552	0.179539	1	21.3923	0.025227	21.3608	1.79176	0	上海市	12.0749	0.7454	-3.83283	0.693147	18.7692	5	1	0	1
600635	2017	0	0.0254734	0.597019	0.398179	0	18.066	0.026779	23.7555	3.21888	0	上海市	11.8018	0.7425	-4.11722	0	22.0753	7	0	0	1
688528	2022	0	0.0838795	0.58449	-0.171674	0	48.0155	0.040897	24.3478	3.3673	1	上海市	12.1037	0.7117	-4.15235	3.98898	64.9019	5	0	0	1
600676	2020	0	0.027364	0.290154	-0.000177	0	31.9178	-0.030927	22.8464	3.3322	1	上海市	11.9627	0.6873	-4.22882	0	18.8302	10	1	0	1
603378	2017	0	0.0254734	0.375796	-0.091471	1	27.7207	0.055098	21.448	0	0	上海市	11.8018	0.7915	-3.44019	0.693147	22.8806	4	0	1	1
603633	2018	0	0.0231541	0.418353	-0.155418	1	21.3189	0.03449	20.9523	1.09861	0	上海市	11.8898	0.7385	-3.66967	0	22.9343	5	1	0	1
600835	2019	0	0.0347351	0.60014	-0.064125	1	48.0155	0.050546	24.2551	3.2581	1	上海市	11.9401	0.7452	-4.04762	4.33073	30.5857	5	0	0	1
2451	2018	0	0.0231541	0.583866	-0.080529	1	40.2277	0.005337	21.1894	2.19722	0	上海市	11.8898	0.5723	-3.93646	0	20.6251	5	1	0	1
600500	2020	0	0.027364	0.499431	0.302274	0	54.2959	0.03113	24.7475	3.04452	1	上海市	11.9627	0.8017	-3.79802	1.79176	41.0684	4	1	1	1
301061	2021	0	0.0863859	0.071537	1.01469	0	35.9485	-0.000347	22.3102	0.693147	0	上海市	12.0749	0.8188	-3.91772	0	3.5503	4	1	0	1
600021	2016	0	0.00731707	0.714634	0.01168	0	43.0239	0.029766	24.7406	2.63906	1	上海市	11.7066	0.7965	-3.63942	0	29.0151	7	0	1	1
600850	2017	0	0.0254734	0.606249	0.39205	0	45.7285	0.055136	22.4585	3.17805	1	上海市	11.8018	0.805	-4.07773	1.09861	21.555	12	0	0	1
601595	2017	0	0.0254734	0.284289	0.024666	0	69.2165	0.085041	21.8178	0.693147	1	上海市	11.8018	0.7897	-4.06411	0	11.6799	20	0	0	1
600679	2014	0	0	0.428668	-0.365498	0	33.1302	0.032177	20.9158	3.09104	1	上海市	11.5408	0.6778	-3.9051	0	14.5389	5	0	0	1
300556	2021	0	0.0863859	0.738748	0.092875	0	25.2059	0.024837	23.3761	2.3979	0	上海市	12.0749	0.7027	-3.95574	0	15.4275	12	1	0	1
600619	2014	0	0	0.639894	0.304979	0	32.7008	0.015882	22.881	3.13549	1	上海市	11.5408	0.8034	-4.02739	0	23.3178	5	0	0	1
600647	2018	0	0.0231541	0.374579	1.3959	0	40.6821	-0.126338	19.9899	3.2581	1	上海市	11.8898	0.7307	-3.98848	0	12.342	9	1	0	1
603192	2019	0	0.0347351	0.293211	-0.067964	1	35.625	0.077332	21.2591	0.693147	0	上海市	11.9401	0.7771	-3.58343	0	25.4084	4	0	1	1
600824	2015	0	0	0.272995	-0.661264	0	39.0404	0.071875	21.7403	3.09104	1	上海市	11.6008	0.7477	-4.02007	0	32.3865	9	0	0	1
300493	2022	0	0.0838795	0.157766	0.600403	0	69.4672	0.084409	21.3425	0.693147	0	上海市	12.1037	0.755	-3.9912	0	13.6798	8	1	0	1
688158	2020	0	0.027364	0.241875	0.125354	1	12.0301	-0.079612	22.183	0	0	上海市	11.9627	0.7252	-3.4762	1.09861	23.3591	12	1	0	1
2252	2019	0	0.0347351	0.057657	0.081717	1	31.8121	0.05112	23.1959	2.48491	0	上海市	11.9401	0.7117	-4.36971	0	30.2163	4	0	0	1
300713	2021	0	0.0863859	0.120795	0.047934	1	48.0668	0.086179	20.5958	0	0	上海市	12.0749	0.7887	-3.82026	0	30.8404	5	1	0	1
300230	2016	0	0.00731707	0.359404	0.715403	1	31.493	0.040493	22.1272	1.79176	0	上海市	11.7066	0.7521	-3.71509	0	30.565	4	0	1	1
300629	2021	0	0.0863859	0.607097	-0.317814	0	49.3473	0.025012	23.6375	3.09104	1	上海市	12.0749	0.7493	-4.01053	0	24.8628	9	1	0	1
600104	2017	0	0.0254734	0.623921	0.24601	0	71.2377	0.065119	26.3264	3.04452	1	上海市	11.8018	0.7986	-3.21388	4.09434	21.2897	5	0	0	1
300589	2021	0	0.0863859	0.594476	0.078048	0	35.6548	0.037761	24.6205	3.3322	1	上海市	12.0749	0.8446	-4.06313	1.38629	13.3361	13	1	0	1
600088	2016	0	0.00731707	0.222688	0.665779	0	54.3572	-0.094869	21.0311	2.99573	1	上海市	11.7066	0.7692	-3.8391	0	12.0877	20	0	0	1
2273	2021	0	0.0863859	0.130634	0.106766	0	18.4841	0.097714	21.415	0.693147	0	上海市	12.0749	0.702	-3.75748	0	20.6642	5	1	0	1
2184	2014	0	0	0.428429	0.2886	0	23.5886	0.042282	21.1605	2.07944	0	上海市	11.5408	0.7013	-3.65345	0	26.406	5	0	0	1
600315	2014	0	0	0.312349	-0.135292	1	27.1354	0.164003	22.4341	2.63906	0	上海市	11.5408	0.7161	-3.91786	0	21.5831	4	0	1	1
600150	2014	0	0	0.621678	0.096677	0	56.0618	-0.00078	24.6704	2.83321	1	上海市	11.5408	0.6913	-3.57343	0	23.2279	5	0	0	1
600748	2019	0	0.0347351	0.710425	1.31638	0	48.5988	0.021752	24.3927	3.17805	1	上海市	11.9401	0.8446	-3.90468	0	24.5958	13	0	0	1
300129	2018	0	0.0231541	0.361495	0.679588	0	8.7344	0.002649	21.9649	2.19722	0	上海市	11.8898	0.7814	-3.83036	0	33.1695	5	1	0	1
2643	2022	0	0.0838795	0.610975	0.0941	0	20.5495	0.047808	23.1321	3.3673	1	上海市	12.1037	0.7647	-4.25397	0	56.9675	12	0	1	1
300230	2018	0	0.0231541	0.30522	-0.026514	0	29.5278	0.088536	22.2459	2.07944	0	上海市	11.8898	0.7001	-3.79712	0	23.4168	4	1	1	1
600843	2019	0	0.0347351	0.420116	0.033711	1	10.9371	0.02216	22.2216	3.2581	1	上海市	11.9401	0.7083	-4.19681	0	23.2549	5	0	0	1
601968	2015	0	0	0.585864	-0.277344	0	56.4442	0.016863	22.3668	0	1	上海市	11.6008	0.7602	-3.59794	0	21.4896	5	0	0	1
600689	2017	0	0.0254734	0.376771	0.197627	0	25.9508	0.023838	20.4389	3.21888	1	上海市	11.8018	0.6966	-3.95505	0	33.6889	3	0	1	1
603030	2020	0	0.027364	0.746184	-0.210872	0	31.0685	0.016992	23.0755	1.79176	0	上海市	11.9627	0.6833	-4.01748	2.30259	14.728	8	1	0	1
2641	2022	0	0.0838795	0.594295	-0.050886	0	32.9762	0.014379	22.731	1.79176	1	上海市	12.1037	0.7367	-3.67282	1.09861	47.295	12	1	1	1
668	2019	0	0.0347351	0.594564	-0.274446	0	40.5344	0.015547	21.7215	3.17805	0	上海市	11.9401	0.7347	-4.37901	0	18.2915	13	0	0	1
603012	2018	0	0.0231541	0.362609	0.598502	0	17.7923	0.044441	22.2345	1.38629	0	上海市	11.8898	0.6578	-3.75698	0	23.284	5	1	0	1
600622	2014	0	0	0.61334	4.34468	1	12.1324	0.044765	22.9125	3.13549	1	上海市	11.5408	0.7536	-4.02601	0	15.8081	13	0	0	1
300129	2014	0	0	0.381791	0.008229	0	8.9751	0.034832	21.7425	1.60944	0	上海市	11.5408	0.7681	-3.66019	1.09861	11.3076	5	0	0	1
300272	2020	0	0.027364	0.331005	-0.037608	0	38.2474	0.027787	21.3212	2.30259	0	上海市	11.9627	0.7505	-3.86927	1.79176	18.2858	5	1	0	1
300516	2022	0	0.0838795	0.483845	-0.574671	0	49.4963	0.084753	21.8685	1.94591	0	上海市	12.1037	0.7379	-3.94648	0	15.9541	3	0	0	1
600420	2014	0	0	0.634531	0.123035	0	41.6206	0.064983	22.0607	2.3979	1	上海市	11.5408	0.7154	-3.71343	0	46.7035	4	0	0	1
600638	2014	0	0	0.626147	-0.249649	0	17.9242	0.016539	23.0364	3.09104	0	上海市	11.5408	0.7579	-4.01973	0	21.5358	13	0	0	1
600882	2016	0	0.00731707	0.465676	0.652528	1	18.0344	0.014535	21.4984	3.09104	0	上海市	11.7066	0.6735	-4.24414	0	50.6652	3	0	0	1
603579	2018	0	0.0231541	0.308596	0.030344	0	28.9289	0.115349	21.4965	0.693147	0	上海市	11.8898	0.7402	-3.76399	1.09861	19.4824	5	1	0	1
300067	2016	0	0.00731707	0.260881	0.33322	1	42.5079	0.055954	21.0903	1.94591	0	上海市	11.7066	0.7648	-3.40585	0	56.0115	4	0	1	1
603022	2017	0	0.0254734	0.245162	0.158754	1	58.7925	0.031807	20.4829	1.09861	0	上海市	11.8018	0.7567	-3.72233	0	18.6749	4	0	1	1
2262	2021	0	0.0863859	0.731461	0.492387	0	39.5	0.029124	23.3204	3.3673	1	上海市	12.0749	0.7552	-4.28035	1.09861	49.5985	15	1	0	1
603108	2019	0	0.0347351	0.610711	-0.020531	0	20.0161	0.056583	22.9241	1.60944	1	上海市	11.9401	0.7344	-3.94547	0	17.7075	9	0	0	1
2269	2015	0	0	0.553672	0.267762	1	50.3755	-0.062103	22.6627	2.07944	0	上海市	11.6008	0.7407	-3.75465	0	32.7789	3	0	0	1
600171	2017	0	0.0254734	0.118895	0.148789	0	25.4714	0.063703	21.7341	2.99573	1	上海市	11.8018	0.7533	-3.89973	1.79176	20.2424	5	0	0	1
2063	2021	0	0.0863859	0.606688	-0.045948	0	48.0155	0.031512	24.3399	3.3322	1	上海市	12.0749	0.78	-4.11368	3.98898	32.5116	5	1	0	1
600843	2021	0	0.0863859	0.44543	-0.329877	0	42.8838	0.063841	20.8246	3.3673	0	上海市	12.0749	0.6953	-4.33322	0	22.0723	3	1	0	1
2346	2015	0	0	0.255964	0.618802	0	62.5186	0.057882	21.4169	1.79176	0	上海市	11.6008	0.7274	-3.43764	0	18.025	5	0	0	1
300183	2021	0	0.0863859	0.657854	0.533364	1	24.5265	-0.013135	22.5905	2.3979	0	上海市	12.0749	0.7089	-3.91615	2.07944	24.1662	5	0	0	1
688065	2020	0	0.027364	0.057657	-0.038676	1	28.3188	0.037687	23.2194	0	0	上海市	11.9627	0.7696	-3.92804	0	46.5901	4	1	1	1
300403	2021	0	0.0863859	0.480478	-0.537746	0	49.4963	0.110534	21.8464	1.79176	0	上海市	12.0749	0.7044	-3.90547	0	22.2284	3	1	0	1
600097	2017	0	0.0254734	0.146748	0.036723	0	42.2566	0.070057	21.3117	3.04452	1	上海市	11.8018	0.6021	-3.9084	0	13.6038	1	0	0	1
600206	2022	0	0.0838795	0.482664	-0.018603	1	38.2277	0.010629	21.2206	2.56495	0	上海市	12.1037	0.6729	-4.09963	0	21.5013	5	0	1	1
600408	2022	0	0.0838795	0.23686	0.248182	0	67.4563	0.038678	21.6911	0	0	上海市	12.1037	0.7525	-4.37724	0	25.0826	5	0	1	1
603730	2018	0	0.0231541	0.353593	0.118354	0	54.9121	0.1085	22.3602	0.693147	0	上海市	11.8898	0.7883	-3.83793	0	20.8964	5	1	0	1
2162	2019	0	0.0347351	0.575883	-0.090709	1	46.8268	0.01584	21.5736	2.56495	0	上海市	11.9401	0.8446	-3.80963	0	22.8219	5	0	1	1
600601	2020	0	0.027364	0.886016	0.991578	0	12.5898	-0.102367	22.919	3.3673	1	上海市	11.9627	0.6867	-4.48811	0	31.7725	5	1	0	1
300336	2015	0	0	0.283348	0.546481	1	24.5559	0.066693	22.0377	1.38629	0	上海市	11.6008	0.7225	-3.59276	0	26.7889	20	0	0	1
600018	2016	0	0.00731707	0.415691	0.155454	0	31.3597	0.069255	25.4836	2.3979	1	上海市	11.7066	0.7094	-3.86518	0	27.0069	10	0	0	1
688330	2020	0	0.027364	0.109324	-0.200664	0	18.0484	0.093685	21.946	0	0	上海市	11.9627	0.7395	-3.50966	2.56495	17.5586	5	1	0	1
2318	2021	0	0.0863859	0.068444	0.327924	1	19.9834	0.107455	21.128	1.60944	0	上海市	12.0749	0.7537	-3.80998	0	27.1062	4	1	0	1
2162	2014	0	0	0.634306	0.001461	0	49.6164	0.006391	21.5229	2.07944	0	上海市	11.5408	0.8109	-3.60598	0.693147	19.834	5	0	1	1
688301	2022	0	0.0838795	0.217054	0.581514	1	43.3361	-0.012814	20.9346	0	0	上海市	12.1037	0.7283	-3.62747	0	25.3279	15	1	0	1
2885	2022	0	0.0838795	0.26913	0.089248	1	11.2187	-0.102879	22.1286	1.09861	0	上海市	12.1037	0.7531	-3.55513	0.693147	30.4685	12	1	0	1
300899	2020	0	0.027364	0.102348	-0.127117	1	22.4811	0.063692	20.3519	0	0	上海市	11.9627	0.762	-3.34017	1.60944	23.9793	16	1	0	1
600844	2018	0	0.0231541	0.187176	0.055001	0	17.7122	0.002557	21.9447	3.21888	1	上海市	11.8898	0.6744	-4.14961	0	14.5471	4	0	1	1
603189	2019	0	0.0347351	0.166921	0.706026	1	43.2065	0.035178	20.7008	1.38629	0	上海市	11.9401	0.7846	-3.43595	0	19.2095	12	0	0	1
600692	2016	0	0.00731707	0.724498	-0.032084	0	32.5052	0.024321	21.6591	3.17805	1	上海市	11.7066	0.6134	-4.05528	0	11.4171	10	0	0	1
600018	2018	0	0.0231541	0.429577	0.394742	0	31.3597	0.079464	25.6956	2.56495	1	上海市	11.8898	0.699	-3.88675	0	41.1797	10	1	0	1
600597	2015	0	0	0.659273	-0.679516	0	54.35	0.032117	23.4607	2.63906	1	上海市	11.6008	0.7534	-3.86823	0	39.1246	3	0	0	1
600785	2022	0	0.0838795	0.468499	-0.047345	0	25.9508	-0.01614	20.5004	3.3673	1	上海市	12.1037	0.7247	-4.16519	0	24.6243	3	0	0	1
600693	2022	0	0.0838795	0.38446	-0.251075	1	45.7932	0.09462	23.0028	2.3979	1	上海市	12.1037	0.7415	-4.55826	0	26.1766	10	0	0	1
2162	2020	0	0.027364	0.581702	-0.072296	1	46.8268	0.02283	21.6402	2.63906	0	上海市	11.9627	0.8438	-3.85409	0	31.2147	5	1	1	1
300099	2022	0	0.0838795	0.383858	-0.050428	0	32.4998	0.090427	22.1433	1.94591	0	上海市	12.1037	0.7615	-4.11544	0	19.2904	5	0	0	1
600754	2018	0	0.0231541	0.656188	-0.068834	0	50.3172	0.030591	24.4155	3.13549	1	上海市	11.8898	0.7527	-3.98073	0	10.9674	11	1	0	1
600848	2017	0	0.0254734	0.430084	0.420398	0	36.027	0.031334	23.2972	3.17805	1	上海市	11.8018	0.8033	-4.0822	1.09861	19.5848	13	0	0	1
600650	2014	0	0	0.23892	0.047622	1	38.5393	0.077615	21.961	3.09104	1	上海市	11.5408	0.6671	-3.99022	0	14.9045	10	0	0	1
603030	2018	0	0.0231541	0.761302	0.071593	0	31.0526	0.035381	22.8174	1.38629	0	上海市	11.8898	0.6937	-3.94993	0	26.5362	8	1	0	1
600820	2020	0	0.027364	0.769496	0.530507	0	30.4926	0.021088	25.4182	3.29584	1	上海市	11.9627	0.7504	-3.84243	0	29.5335	8	1	0	1
688191	2021	0	0.0863859	0.447949	0.268398	0	21.8383	0.066008	21.6695	2.70805	0	上海市	12.0749	0.7743	-3.97593	1.79176	22.0844	5	0	0	1
2265	2022	0	0.0838795	0.129586	-0.071931	1	33.0854	0.04296	21.631	0.693147	0	上海市	12.1037	0.7654	-3.8535	0	19.8294	9	0	0	1
600676	2017	0	0.0254734	0.326438	0.256592	0	31.9178	0.056263	22.905	3.21888	1	上海市	11.8018	0.7011	-4.10635	0	18.3018	10	0	0	1
2706	2016	0	0.00731707	0.178718	-0.092751	1	10.509	0.085748	21.3607	1.09861	0	上海市	11.7066	0.7311	-3.79282	0.693147	27.421	5	0	0	1
603885	2018	0	0.0231541	0.552535	-0.222068	0	63.1209	0.057776	23.7892	1.38629	0	上海市	11.8898	0.7077	-3.5532	0	20.4052	10	1	0	1
600850	2014	0	0	0.60331	0.725891	0	46.0507	0.072217	22.0729	3.04452	1	上海市	11.5408	0.731	-3.95376	0	16.909	12	0	0	1
300039	2014	0	0	0.109911	0.083579	0	29.6826	0.164993	21.4734	1.60944	0	上海市	11.5408	0.7349	-3.68221	0	37.6527	4	0	0	1
603121	2020	0	0.027364	0.303223	0.199499	1	43.4444	0.03671	21.1969	0.693147	0	上海市	11.9627	0.6721	-3.65723	0	16.9804	5	1	0	1
600604	2020	0	0.027364	0.561559	0.938484	0	37.0717	0.00952	23.6734	3.3673	1	上海市	11.9627	0.8446	-4.24661	0	17.5139	13	1	0	1
300508	2018	0	0.0231541	0.12958	0.075249	0	34.3843	-0.050771	20.1073	1.09861	0	上海市	11.8898	0.7215	-3.37483	0	20.6885	12	1	0	1
2858	2020	0	0.027364	0.273391	0.353152	1	23.9867	-0.065572	20.2015	1.38629	0	上海市	11.9627	0.7115	-3.67289	0	23.6425	20	1	0	1
603881	2017	0	0.0254734	0.470049	0.207764	0	36.791	0.068013	21.2476	0	1	上海市	11.8018	0.7356	-3.4223	0	18.6959	12	0	0	1
603729	2020	0	0.027364	0.248649	0.375509	1	24.7427	-0.021008	20.7706	1.79176	0	上海市	11.9627	0.648	-3.72586	0	12.2544	14	1	0	1
2058	2016	0	0.00731707	0.138146	0.346238	0	12.3005	0.020884	19.9899	2.3979	0	上海市	11.7066	0.677	-3.68132	0	48.2723	6	0	0	1
2478	2021	0	0.0863859	0.2817	0.152341	1	42.3902	0.074801	21.2374	1.09861	0	上海市	12.0749	0.7525	-3.7013	0	30.0099	5	1	0	1
600611	2015	0	0	0.378673	-0.036874	1	19.8186	0.038197	23.4113	3.17805	0	上海市	11.6008	0.7082	-4.0327	0	26.4787	10	0	0	1
600019	2019	0	0.0347351	0.436993	-0.016859	0	50.7314	0.039658	26.3264	2.99573	1	上海市	11.9401	0.8007	-3.18728	3.43399	28.3448	5	0	1	1
300168	2017	0	0.0254734	0.648529	1.07724	1	24.7884	0.040564	22.8032	1.94591	0	上海市	11.8018	0.7831	-4.03045	0	19.9238	12	0	0	1
300170	2015	0	0	0.17355	0.05182	0	12.6393	0.101902	21.4692	1.60944	0	上海市	11.6008	0.7403	-3.64187	0	15.6378	12	0	0	1
600278	2018	0	0.0231541	0.506258	-0.079969	0	67.4617	0.024209	22.8019	2.94444	1	上海市	11.8898	0.755	-3.9505	0	12.6719	9	1	0	1
300017	2018	0	0.0231541	0.272757	0.085016	1	15.7676	0.066789	23.2032	2.30259	0	上海市	11.8898	0.8017	-3.8492	1.38629	21.5311	12	1	0	1
[truncated: 1,046,576+ more rows]
